# Supplementary material for: Y chromosomal noncoding RNAs regulate autosomal gene expression via piRNAs in mouse testis
Source: BMC Biol. 2021 Sep 9;19:198. doi: 10.1186/s12915-021-01125-x (PMC8428117; doi:10.1186/s12915-021-01125-x)
Supplement: Supplementary file 4 — Additional file 4: Supplementary data sheet. Annotation of the splice junctions of Pirmy isoforms with reference to genomic contig NT_166343.2: The exon-intron junctions of all 80 splice isoforms have been annotated by aligning them to the genomic contig NT_166343.2. The splice junctions of all the Pirmy isoforms show the consensus splice signal sequences AG/GT, which have been represented with green and blue color respectively. The 5’ and 3’ flanking sequences of all the splice junctions are given (black letters). [file 12915_2021_1125_MOESM4_ESM.xlsx]

## Sheet: Sheet1
Annotation of the splice junctions of Pirmy splice variants with reference to the genomic contig NT_166343.2
S. No.	Features	Exon-intron junctions	Transcript Location	Accession Number	Contig Location (Genomic Location)	misc_features	Note
			<6..37, 38..72, 73..172, 173..271, 272..>327
			25056207..25056238, 25069499..25069533, 25085243..25085342, 25087356..25087454, 25112039..25112094
1	precursor RNA gb|FJ541103.1|		<1..>924	NT_166343.2	1051897..1092112		Alternatively Spliced
	exon 1	….GAAGGTGGAGGACCG………….….….…TCTCTATGGTGTGTTCC….	<1..32		1051897..1051928
	exon 2	….TTAACTAAGAAGACTG…….……………TGCGGAAGGTATAGCAT….	33..164		1053105..1053236
	exon 3	….TCAATACAGTAAAGAG…………………TATATGGGGTAACATTT…..	165..231		1064329..1064395
	exon 4	….TCTTCACAGAGATGAA…………………ATCTGGAGGTATGTGTT…..	232..266		1064935..1064969
	exon 5	….TCAATACAGTAAAGAA ………….……..ACATGGGGTAATATTAT….	267..333		1072504..1072570
	exon 6	….TTTTGCCAGTTCAATAG………………..ATTTCAAGGTCAGATGC….	334..410		1072698..1072774
	exon 7	….TCTTCACAGAGATGGA………………..ATCTGGAGGTATGTATT….	412..445		1073210..1073244
	exon 8	….CTCCTCCAGGGGTTTG……...………….AATGCTGGTAAGAGAA….	446..615		1080570..1080739
	exon 9	….CTCCTCCAGGGGTTTG………………….AATGCTGGTAAGAGAA….	616..743		1082443..1082570
	exon 10	….TATCCGCAGATGTGTG………………….ACACAGGGTATGTATA….	744..851		1086767..1086874
	exon 11	….ATATTCCAGCTGCATC……….………....GTTGCTTCAGGAGAATT…	852..>923		1092041..1092112		The transcripts were derived by direct sequencing from mouse testis cDNA. The genomic coordinates used for the transcript record were based on alignment to Pirmy SV 29. Consensus splice signal sequences AG/GT are present at all the intron/exon junctions.
			<1..32, 33..164, 165..231, 232..266, 267..333, 334..410, 412..445, 446..615, 616..743, 744..851, 852..>923
			1051897..1051928, 1053105..1053236, 1064329..1064395, 1064935..1064969, 1072504..1072570, 1072698..1072774, 1073210..1073244, 1080570..1080739, 1082443..1082570, 1086767..1086874, 1092041..1092112
2	precursor RNA gb|FJ541104.1|		<1..>952	NT_166343.2	1051897..1092112		Alternatively Spliced
	exon 1	….GAAGGTGGAGGACCG………….….……TCTCTATGGTGTGTTCC….	<1..32		1051897..1051928
	exon 2	….TTAACTAAGAAGACTG…….……………TGCGGAAGGTATAGCAT…..	33..167		1053102..1053236
	exon 3	….TCAATACAGTAAAGAG…………………TATATGGGGTAACATTT…..	168..234		1064329..1064395
	exon 4	….TCTTCACAGAGATGAA…………………ATCTGGAGGTATGTGTT…..	235..269		1064935..1064969
	exon 5	….TCAATACAGTAAAGAA …………..…....ACATGGGGTAATATTAT…..	270..336		1072504..1072570
	exon 6	….TCTTCACAGAGATGAA…………………ATCTGGAGGTATGTATT….	337..371		1073210..1073244
	exon 7	….ATTCTCTAGGTCTTTTC…………………TAAACAAGGTATAGGAA….	372..541		1080570..1080739
	exon 8	….CTCCTCCAGGGGTTTG………………….AATGCTGGTAAGAGAA….	542..669		1082443..1082570
	exon 9	….TATCCGCAGATGTGTG…………….……ACACAGGGTATGTATA….	670..777		1086767..1086874
	exon 10	….ATCCTTTAGATAAGAG………………….CACATCGGTGGGTAAA….	778..879		1087408..1087509
	exon 11	….ATATTCCAGCTGCATC………..………. GTTGCTTCAGGAGAATT……	880..>951		1092041..1092112		The transcripts were derived by direct sequencing from mouse testis cDNA. The genomic coordinates used for the transcript record were based on alignment to Pirmy SV 30. Consensus splice signal sequences AG/GT are present at all the intron/exon junctions.
			<1..32, 33..167, 168..234, 235..269, 270..336, 337..371, 372..541, 542..669, 670..777, 778..879, 880..>951
			1051897..1051928, 1053102..1053236, 1064329..1064395, 1064935..1064969, 1072504..1072570, 1073210..1073244, 1080570..1080739, 1082443..1082570, 1086767..1086874, 1087408..1087509, 1092041..1092112
3	precursor RNA gb|FJ541105.1|		<1..>844	NT_166343.2	1051897..1092099		Alternatively Spliced
	exon 1	….GAAGGTGGAGGACCG………….….……TCTCTATGGTGTGTTCC….	<6..37		1051897..1051928
	exon 2	….TTAACTAAGAAGACTG…….……………TGCGGAAGGTATAGCAT....	38..169		1053105..1053236	ORF 1 (61..387)
	exon 3	….TCAATACAGTAAAGAG…………………TATATGGGGTAACATTT…..	170..236		1064329..1064395
	exon 4	….TCTTCACAGAGATGAA…………………ATCTGGAGGTATGTGTT…..	237..271		1064935..1064969
	exon 5	….TCAATACAGTAAAGAA ………………....ACATGGGGTAATATTAT…..	272..338		1072504..1072570
	exon 6	….TCTTCACAGAGATGAA…………………ATCTGGAGGTATGTATT….	339..373		1073210..1073244
	exon 7	….ATTCTCTAGGTCTTTTC…………………TAAACAAGGTATAGGAA….	374..543		1080570..1080739
	exon 8	….CTCCTCCAGGGGTTTG………………….AATGCTGGTAAGAGAA….	544..671		1082443..1082570
	exon 9	….TATCCGCAGATGTGTG………………….ACACAGGGTATGTATAT….	672..779		1086767..1086874
	exon 10	….ATATTCCAGCTGCATC………………….CCATTTGCCTGTTGTGC….	780..>838		1092041..1092099		The transcripts were derived by direct sequencing from mouse testis cDNA. The genomic coordinates used for the transcript record were based on alignment to Pirmy SV 31. Consensus splice signal sequences AG/GT are present at all the intron/exon junctions.
			<6..37, 38..169, 170..236, 237..271, 272..338, 339..373, 374..543, 544..671, 672..779, 780..>838
			1051897..1051928, 1053105..1053236, 1064329..1064395, 1064935..1064969, 1072504..1072570, 1073210..1073244, 1080570..1080739, 1082443..1082570, 1086767..1086874, 1092041..1092099
4	precursor RNA gb|FJ541106.1|		<1..>735	NT_166343.2	1051897..1092099		Alternatively Spliced
	exon 1	….GAAGGTGGAGGACCG………….….……TCTCTATGGTGTGTTCC….	<6..37		1051897..1051928
	exon 2	….TTAACTAAGAAGACTG…….……………TGCGGAAGGTATAGCAT....	38..169		1053105..1053236
	exon 3	….TCAATACAGTAAAGAG…………………TATATGGGGTAACATTT…..	170..236		1064329..1064395
	exon 4	….TCTTCACAGAGATGAA…………………ATCTGGAGGTATGTGTT…..	237..271		1064935..1064969
	exon 5	….TCAATACAGTAAAGAA ………………....ACATGGGGTAATATTAT…..	272..338		1072504..1072570
	exon 6	….TCTTCACAGAGATGAA…………………ATCTGGAGGTATGTATT….	339..373		1073210..1073244
	exon 7	….ATTCTCTAGGTCTTTTC…………………TAAACAAGGTATAGGAA….	374..544		1080570..1080739
	exon 8	….CTCCTCCAGGGGTTTG………………….AATGCTGGTAAGAGAA….	545..671		1082443..1082570
	exon 9	….ATATTCCAGCTGCATC………………….CCATTTGCCTGTTGTGC….	672..>730		1092041..1092099		The transcripts were derived by direct sequencing from mouse testis cDNA. The genomic coordinates used for the transcript record were based on alignment to Pirmy SV 32. Consensus splice signal sequences AG/GT are present at all the intron/exon junctions.
			<6..37, 38..169, 170..236, 237..271, 272..338, 339..373, 374..544, 545..671, 672..>730
			1051897..1051928, 1053105..1053236, 1064329..1064395, 1064935..1064969, 1072504..1072570, 1073210..1073244, 1080570..1080739, 1082443..1082570, 1092041..1092099
5	precursor RNA gb|FJ541107.1|		<1..>821	NT_166343.2	1051897..1092112		Alternatively Spliced
	exon 1	….GAAGGTGGAGGACCG………….….……TCTCTATGGTGTGTTCC….	<2..33		1051897..1051928
	exon 2	….TTAACTAAGAAGACTG……………...…TGCGGAAGGTATAGCAT....	34..165		1053105..1053236
	exon 3	….TCAATACAGTAAAGAG…………………TATATGGGGTAACATTT…..	166..232		1064329..1064395
	exon 4	….TCTTCACAGAGATGAA…………………ATCTGGAGGTATGTGTT…..	233..267		1064935..1064969
	exon 5	….TCAATACAGTAAAGAA ………….….....ACATGGGGTAATATTAT…..	268..334		1072504..1072570
	exon 6	….TCTTCACAGAGATGAA…………………ATCTGGAGGTATGTATT….	335..369		1073210..1073244
	exon 7	….ATTCTCTAGGTCTTTTC…………………TAAACAAGGTATAGGAA….	370..539		1080570..1080739
	exon 8	….ATCCTTTAGATAAGAG…………………TACACAGGGTATGTATA….	540..647		1086767..1086874
	exon 9	….ATCCTTTAGATAAGAG…………….…...GCACATCGGTGGGTAAA….	648..749		1087408..1087509
	exon 10	….ATATTCCAGCTGCATC………..………...GTTGCTTCAGGAGAATT……	750..>821		1092041..1092112		The transcripts were derived by direct sequencing from mouse testis cDNA. The genomic coordinates used for the transcript record were based on alignment to Pirmy SV 33. Consensus splice signal sequences AG/GT are present at all the intron/exon junctions.
			<2..33, 34..165, 166..232, 233..267, 268..334, 335..369, 370..539, 540..647, 648..749, 750..>821
			1051897..1051928, 1053105..1053236, 1064329..1064395, 1064935..1064969, 1072504..1072570, 1073210..1073244, 1080570..1080739, 1086767..1086874, 1087408..1087509, 1092041..1092112
6	precursor RNA gb|FJ541108.1|		<1..>718	NT_166343.2	1051897..1092112		Alternatively Spliced
	exon 1	….GAAGGTGGAGGACCG………….….……TCTCTATGGTGTGTTCC….	<1..32		1051897..1051928
	exon 2	….TTAACTAAGAAGACTG…….……………TGCGGAAGGTATAGCAT....	33..164		1053105..1053236
	exon 3	….TCAATACAGTAAAGAG…………………TATATGGGGTAACATTT…..	165..231		1064329..1064395
	exon 4	….TCTTCACAGAGATGAA…………………ATCTGGAGGTATGTGTT…..	232..266		1064935..1064969
	exon 5	….TCAATACAGTAAAGAA ………….….....ACATGGGGTAATATTAT…..	267..333		1072504..1072570
	exon 6	….TCTTCACAGAGATGAA…………………ATCTGGAGGTATGTATT….	334..368		1073210..1073244
	exon 7	….ATTCTCTAGGTCTTTTC…………………TTAAACAAGGTATAGGA….	369..538		1080570..1080739
	exon 8	….ATCCTTTAGATAAGAG………………….TACACAGGGTATGTATA….	539..646		1086767..1086874
	exon 9	….ATATTCCAGCTGCATC……….………....GTTGCTTCAGGAGAATT……	647..>718		1092041..1092112		The transcripts were derived by direct sequencing from mouse testis cDNA. The genomic coordinates used for the transcript record were based on alignment to Pirmy SV 34. Consensus splice signal sequences AG/GT are present at all the intron/exon junctions.
			<1..32, 33..164, 165..231, 232..266, 267..333, 334..368, 369..538, 539..646, 647..>718
			1051897..1051928, 1053105..1053236, 1064329..1064395, 1064935..1064969, 1072504..1072570, 1073210..1073244, 1080570..1080739, 1086767..1086874, 1092041..1092112
7	precursor RNA gb|FJ541109.1|		<1..>613	NT_166343.2	1051897..1092112		Alternatively Spliced
	exon 1	….GAAGGTGGAGGACCG………….….……TCTCTATGGTGTGTTCC….	<1..32		1051897..1051928
	exon 2	….TTAACTAAGAAGACTG…….…………..TGCGGAAGGTATAGCATT….	33..167		1053102..1053236
	exon 3	….TCAATACAGTAAAGAG…………………TATATGGGGTAACATTT…..	168..234		1064329..1064395
	exon 4	….TCTTCACAGAGATGAA…………………ATCTGGAGGTATGTGTT…..	235..269		1064935..1064969
	exon 5	….TCAATACAGTAAAGAA ………….….....ACATGGGGTAATATTAT…..	270..336		1072504..1072570
	exon 6	….TCTTCACAGAGATGAA…………………ATCTGGAGGTATGTATT….	337..371		1073210..1073244
	exon 7	….ATTCTCTAGGTCTTTTC…………………TAAACAAGGTATAGGAA….	372..541		1080570..1080739
	exon 8	….ATATTCCAGCTGCATC……….………....GTTGCTTCAGGAGAATT……	542..>613		1092041..1092112		The transcripts were derived by direct sequencing from mouse testis cDNA. The genomic coordinates used for the transcript record were based on alignment to Pirmy SV 35. Consensus splice signal sequences AG/GT are present at all the intron/exon junctions.
			<1..32, 33..167, 168..234, 235..269, 270..336, 337..371, 372..541, 542..>613
			1051897..1051928, 1053102..1053236, 1064329..1064395, 1064935..1064969, 1072504..1072570, 1073210..1073244, 1080570..1080739, 1092041..1092112
8	precursor RNA gb|FJ541110.1|		<1..>853	NT_166343.2	1051897..1092112		Alternatively Spliced
	exon 1	….GAAGGTGGAGGACCG………….….……TCTCTATGGTGTGTTCC….	<1..32		1051897..1051928
	exon 2	….TTAACTAAGAAGACTG…….…………..TGCGGAAGGTATAGCATT….	33..167		1053102..1053236
	exon 3	….TCAATACAGTAAAGAG…………………TATATGGGGTAACATTT…..	168..234		1064329..1064395
	exon 4	….TCTTCACAGAGATGAA…………………ATCTGGAGGTATGTGTT…..	235..269		1064935..1064969
	exon 5	….TCAATACAGTAAAGAA ………….….....ACATGGGGTAATATTAT…..	270..336		1072504..1072570
	exon 6	….TCTTCACAGAGATGAA…………………ATCTGGGGGTATGTATT….	337..371		1073210..1073244
	exon 7	….ATTTCTCTAGGTCTTTT………………….TCTTGGAGGTGTGAGTC…	372..425		1080570..1080623
	exon 8	….CTCCTCCAGGGGTTTG………………….AAATGCTGGTAAGAGAT….	426..553		1082443..1082570
	exon 9	….CTGCCAAAGGATCCTG………………….TCTGCCAAGGTAATGCTC…	554..673		1086767..1086874
	exon 10	….ATCCTTTAGATAAGAG………………….TACACAGGGTATGTATA….	674..781		1092041..1092112		The transcripts were derived by direct sequencing from mouse testis cDNA. The genomic coordinates used for the transcript record were based on alignment to Pirmy SV 36. Consensus splice signal sequences AG/GT are present at all the intron/exon junctions.
		….ATATTCCAGCTGCATC……….………....GTTGCTTCAGGAGAATT……	782..>853
			<1..32, 33..167, 168..234, 235..269, 270..336, 337..371, 372..425, 426..553, 554..673, 674..781, 782..>853
			1051897..1051928, 1053102..1053236, 1064329..1064395, 1064935..1064969, 1072504..1072570, 1073210..1073244, 1080570..1080623, 1082443..1082570, 1086767..1086874, 1092041..1092112
9	precursor RNA gb|FJ541111.1|		<1..>1006	NT_166343.2	1051897..1092112		Alternatively Spliced
	exon 1	….GAAGGTGGAGGACCG………….….……TCTCTATGGTGTGTTCC….	<1..32		1051897..1051928
	exon 2	….TTAACTAAGAAGACTG…….…….…….TGCGGAAGGTATAGCAT…..	33..167		1053102..1053236
	exon 3	….TCAATACAGTAAAGAG…………… ……TATATGGGGTAACATTT…..	168..234		1064329..1064395
	exon 4	….TCTTCACAGAGATGAA…………………ATCTGGAGGTATGTGTT…..	235..269		1064935..1064969
	exon 5	….TCAATACAGTAAAGAA ………….….....ACATGGGGTAATATTAT…..	270..336		1072504..1072570
	exon 6	….TCTTCACAGAGATGAA…………………ATCTGGAGGTATGTATT….	337..371		1073210..1073244
	exon 7	….ATTTCTCTAGGTCTTTT………………….TCTTGGAGGTGTGAGTC…	372..425		1080570..1080623
	exon 8	….CTCCTCCAGGGGTTTG………………….AAATGCTGGTAAGAGAT….	426..553		1082443..1082570
	exon 9	….TCTTTCTAGACTTGGA…………………..TAGGGCCTGTAAGATTT….	554..826		1085791..1086063
	exon 10	….TATCCGCAGATGTGTG………………….TACACAGGGTATGTATA…	827..934		1086767..1086874
	exon 11	….ATATTCCAGCTGCATC…………….…... GTTGCTTCAGGAGAATT…..	935..>1006		1092041..1092112		The transcripts were derived by direct sequencing from mouse testis cDNA. The genomic coordinates used for the transcript record were based on alignment to Pirmy SV 37. Consensus splice signal sequences AG/GT are present at all the intron/exon junctions.
			<1..32, 33..167, 168..234, 235..269, 270..336, 337..371, 372..425, 426..553, 554..826, 827..934, 935..>1006
			1051897..1051928, 1053102..1053236, 1064329..1064395, 1064935..1064969, 1072504..1072570, 1073210..1073244, 1080570..1080623, 1082443..1082570, 1085791..1086063, 1086767..1086874, 1092041..1092112
10	precursor RNA gb|FJ541112.1|		<1..>833	NT_166343.2	1051897..1092112		Alternatively Spliced
	exon 1	….GAAGGTGGAGGACCG………….…….…TCTCTATGGTGTGTTCC….	<1..32		1051897..1051928
	exon 2	….ACTAAGAAGACTACTG………………....TGCGGAAGGTATAGCAT…	33..164		1053105..1053236
	exon 3	….TCAATACAGTAAAGAG…………………TATATGGGGTAACATTT…..	165..231		1064329..1064395
	exon 4	….TCTTCACAGAGATGAA…………………ATCTGGAGGTATGTGTT…..	232..266		1064935..1064969
	exon 5	….TCAATACAGTAAAGAA ………….….....ACATGGGGTAATATTAT…..	267..333		1072504..1072570
	exon 6	….TCTTCACAGAGATGAA…………………ATCTGGAGGTATGTATT….	334..368		1073210..1073244
	exon 7	….ATTTCTCTAGGTCTTTT………………….TCTTGGAGGTGTGAGTC…	369..422		1080570..1080623
	exon 8	….CTCCTCCAGGGGTTTG………………….AAATGCTGGTAAGAGAT….	423..550		1082443..1082570
	exon 9	….TATCCGCAGATGTGTG………………….TTACACAGGGTATGTATA…	551..658		1086767..1086874
	exon 10	….ATCCTTTAGATAAGAG……………..…..CACACGTCGGTGGGTAA….	659..760		1087408..1087509
	exon 11	….ATATTCCAGCTGCATC……….………....GTTGCTTCAGGAGAATT……	761..>832		1092041..1092112		The transcripts were derived by direct sequencing from mouse testis cDNA. The genomic coordinates used for the transcript record were based on alignment to Pirmy SV 38. Consensus splice signal sequences AG/GT are present at all the intron/exon junctions.
			<1..32, 33..164, 165..231, 232..266, 267..333, 334..368, 369..422, 423..550, 551..658, 659..760, 761..>832
			1051897..1051928, 1053105..1053236, 1064329..1064395, 1064935..1064969, 1072504..1072570, 1073210..1073244, 1080570..1080623, 1082443..1082570, 1086767..1086874, 1087408..1087509, 1092041..1092112
11	precursor RNA gb|FJ541113.1|		<1..>819	NT_166343.2	1051897..1092112		Alternatively Spliced
	exon 1	….GAAGGTGGAGGACCG………….………TCTCTATGGTGTGTTCC….	<1..32		1051897..1051928
	exon 2	….ACTAAGAAGACTACTG………………....TGCGGAAGGTATAGCAT…	33..164		1053105..1053236
	exon 3	….TCAATACAGTAAAGAG…………………TATATGGGGTAACATTT…..	165..231		1064329..1064395
	exon 4	….TCTTCACAGAGATGAA………………....ATCTGGAGGTATGTGTT…..	232..266		1064935..1064969
	exon 5	….TCAATACAGTAAAGAA ………….….....ACATGGGGTAATATTAT…..	267..333		1072504..1072570
	exon 6	….TCTTCACAGAGATGAA…………………ATCTGGAGGTATGTATT….	334..368		1073210..1073244
	exon 7	….ATTTCTCTAGGTCTTTT………………….TCTTGGAGGTGTGAGTC…	369..422		1080570..1080623
	exon 8	….CTCCTCCAGGGGTTTG………………….AAATGCTGGTAAGAGAT….	423..550		1082443..1082570
	exon 9	….TATCCGCAGATGTGTG………………….TTACACAGGGTATGTATA…	551..658		1086767..1086874
	exon 10	….CCTTTATAGATTATCT…………………..CTCAAAAGGTTTATATTA…	659..746		1091288..1091375
	exon 11	….ATATTCCAGCTGCATC……….………....GTTGCTTCAGGAGAATT……	747..>818		1092041..1092112		The transcripts were derived by direct sequencing from mouse testis cDNA. The genomic coordinates used for the transcript record were based on alignment to Pirmy SV 39. Consensus splice signal sequences AG/GT are present at all the intron/exon junctions.
			<1..32, 33..164, 165..231, 232..266, 267..333, 334..368, 369..422, 423..550, 551..658, 659..746, 747..>818
			1051897..1051928, 1053105..1053236, 1064329..1064395, 1064935..1064969, 1072504..1072570, 1073210..1073244, 1080570..1080623, 1082443..1082570, 1086767..1086874, 1091288..1091375, 1092041..1092112
12	precursor RNA gb|FJ541114.1|		<1..>730	NT_166343.2	1051897..1092112		Alternatively Spliced
	exon 1	….GAAGGTGGAGGACCG………….………TCTCTATGGTGTGTTCC….	<1..32		1051897..1051928
	exon 2	….ACTAAGAAGACTACTG………………....TGCGGAAGGTATAGCAT…	33..164		1053105..1053236
	exon 3	….TCAATACAGTAAAGAG…………………TATATGGGGTAACATTT…..	165..231		1064329..1064395
	exon 4	….TCTTCACAGAGATGAA…………………ATCTGGAGGTATGTGTT…..	232..266		1064935..1064969
	exon 5	….TCAATACAGTAAAGAA ………….….....ACATGGGGTAATATTAT…..	267..333		1072504..1072570
	exon 6	….TCTTCACAGAGATGAA…………………ATCTGGAGGTATGTATT….	334..368		1073210..1073244
	exon 7	….ATTTCTCTAGGTCTTTT………………….TCTTGGAGGTGTGAGTC…	369..422		1080570..1080623
	exon 8	….CTCCTCCAGGGGTTTG………………….AAATGCTGGTAAGAGAT….	423..550		1082443..1082570
	exon 9	….TATCCGCAGATGTGTG………………….TTACACAGGGTATGTAT…..	551..658		1086767..1086874
	exon 10	….ATATTCCAGCTGCATC……….………....GTTGCTTCAGGAGAATT……	659..>730		1092041..1092112		The transcripts were derived by direct sequencing from mouse testis cDNA. The genomic coordinates used for the transcript record were based on alignment to Pirmy SV 40. Consensus splice signal sequences AG/GT are present at all the intron/exon junctions.
			<1..32, 33..164, 165..231, 232..266, 267..333, 334..368, 369..422, 423..550, 551..658, 659..>730
			1051897..1051928, 1053105..1053236, 1064329..1064395, 1064935..1064969, 1072504..1072570, 1073210..1073244, 1080570..1080623, 1082443..1082570, 1086767..1086874, 1092041..1092112
13	precursor RNA gb|FJ541115.1|		<1..>622	NT_166343.2	1051897..1092112		Alternatively Spliced
	exon 1	….GAAGGTGGAGGACCG………….………TCTCTATGGTGTGTTCC….	<1..32		1051897..1051928
	exon 2	….ACTAAGAAGACTACTG………..……….TGCGGAAGGTATAGCAT…	33..164		1053105..1053236
	exon 3	….TCAATACAGTAAAGAG…………………TATATGGGGTAACATTT…..	165..231		1064329..1064395
	exon 4	….TCTTCACAGAGATGAA…………………ATCTGGAGGTATGTGTT…..	232..266		1064935..1064969
	exon 5	….TCAATACAGTAAAGAA ………….….....ACATGGGGTAATATTAT…..	267..333		1072504..1072570
	exon 6	….TCTTCACAGAGATGAA…………………ATCTGGAGGTATGTATT….	334..368		1073210..1073244
	exon 7	….ATTTCTCTAGGTCTTTT………………….TCTTGGAGGTGTGAGTC…	369..422		1080570..1080623
	exon 8	….CTCCTCCAGGGGTTTG………………….AAATGCTGGTAAGAGAT….	423..550		1082443..1082570
	exon 9	….ATATTCCAGCTGCATC……….………....GTTGCTTCAGGAGAATT……	551..>622		1092041..1092112		The transcripts were derived by direct sequencing from mouse testis cDNA. The genomic coordinates used for the transcript record were based on alignment to Pirmy SV 41. Consensus splice signal sequences AG/GT are present at all the intron/exon junctions.
			<1..32, 33..164, 165..231, 232..266, 267..333, 334..368, 369..422, 423..550, 551..>622
			1051897..1051928, 1053105..1053236, 1064329..1064395, 1064935..1064969, 1072504..1072570, 1073210..1073244, 1080570..1080623, 1082443..1082570, 1092041..1092112
14	precursor RNA gb|FJ541116.1|		<1..>697	NT_166343.2	1051897..1092099		Alternatively Spliced
	exon 1	….GAAGGTGGAGGACCG………….……..…TCTCTATGGTGTGTTCC….	<6..37		1051897..1051928
	exon 2	….ACTAAGAAGACTACTG………………....TGCGGAAGGTATAGCAT…	38..169		1053105..1053236
	exon 3	….TCAATACAGTAAAGAG…………………TATATGGGGTAACATTT…..	170..236		1064329..1064395
	exon 4	….TCTTCACAGAGATGAA…………………ATCTGGAGGTATGTGTT…..	237..271		1064935..1064969
	exon 5	….TCAATACAGTAAAGAA ………….….....ACATGGGGTAATATTAT…..	272..338		1072504..1072570
	exon 6	….TCTTCACAGAGATGAA…………………ATCTGGAGGTATGTATT….	339..373		1073210..1073244
	exon 7	….ATTCTCTAGGTCTTTTC…………………TCTTGGAGGTGTGAGTC….	374..427		1080570..1080623
	exon 8	….ATATTGCAGAAAACA………………….CAAATGCTGGTAAGAGA….	428..526		1082472..1082570
	exon 9	….TATCCGCAGATGTGTG………...………TACACAGGGTATGTATA…..	527..634		1086767..1086874
	exon 10	….ATATTCCAGCTGCATC…………………CCATTTGCCTGTTGTGCT….	635..>693		1092041..1092099		The transcripts were derived by direct sequencing from mouse testis cDNA. The genomic coordinates used for the transcript record were based on alignment to Pirmy SV 42. Consensus splice signal sequences AG/GT are present at all the intron/exon junctions.
			<6..37, 38..169, 170..236, 237..271, 272..338, 339..373, 374..427, 428..526, 527..634, 635..>693
			1051897..1051928, 1053105..1053236, 1064329..1064395, 1064935..1064969, 1072504..1072570, 1073210..1073244, 1080570..1080623, 1082472..1082570, 1086767..1086874, 1092041..1092099
15	precursor RNA gb|FJ541117.1|		<1..>965	NT_166343.2	1051807..1092112		Alternatively Spliced
	exon 1	….GTGTGACAGGGTGGGG……………..…..GATTGAACAGTCAGGGC…..	<1..121		1051807..1051928
	exon 2	….ACTAAGAAGACTACTG………………....TGCGGAAGGTATAGCAT…	122..253		1053105..1053236
	exon 3	….TCAATACAGTAAAGAG…………………TATATGGGGTAACATTT…..	254..320		1064329..1064395
	exon 4	….TCTTCACAGAGATGAA…………………ATCTGGAGGTATGTGTT…..	321..355		1064935..1064969
	exon 5	….TCAATACAGTAAAGAA ………….….....ACATGGGGTAATATTAT…..	356..422		1072504..1072570
	exon 6	….TCTTCACAGAGATGAA…………………ATCTGGAGGTATGTATT….	423..457		1073210..1073244
	exon 7	….ATTCTCTAGGTCTTTTC…………………TCTTGGAGGTGTGAGTC….	458..511		1080570..1080623
	exon 8	….TCTTTCTAGACTTGGA……………….....TAGGGCCTGTAAGATTT….	512..784		1085791..1086063
	exon 9	….TATCCGCAGATGTGTG…………………TACACAGGGTATGTATA…..	785..892		1086767..1086874
	exon 10	….ATATTCCAGCTGCATC……….………....GTTGCTTCAGGAGAATT……	893..>964		1092041..1092112		The transcripts were derived by direct sequencing from mouse testis cDNA. The genomic coordinates used for the transcript record were based on alignment to Pirmy SV 43. Consensus splice signal sequences AG/GT are present at all the intron/exon junctions.
			<1..121, 122..253, 254..320, 321..355, 356..422, 423..457, 458..511, 512..784, 785..892, 893..>964
			1051807..1051928, 1053105..1053236, 1064329..1064395, 1064935..1064969, 1072504..1072570, 1073210..1073244, 1080570..1080623, 1085791..1086063, 1086767..1086874, 1092041..1092112
16	precursor RNA gb|FJ541118.1|		<1..>599	NT_166343.2	1051897..1092099		Alternatively Spliced
	exon 1	….GAAGGTGGAGGACCG………….………TCTCTATGGTGTGTTCC….	<6..37		1051897..1051928
	exon 2	….ACTAAGAAGACTACTG………………....TGCGGAAGGTATAGCAT…	38..169		1053105..1053236
	exon 3	….TCAATACAGTAAAGAG…………………TATATGGGGTAACATTT…..	170..236		1064329..1064395
	exon 4	….TCTTCACAGAGATGAA…………………ATCTGGAGGTATGTGTT…..	237..270		1064935..1064969
	exon 5	….TCAATACAGTAAAGAA ………….….....ACATGGGGTAATATTAT…..	271..338		1072504..1072570
	exon 6	….TCTTCACAGAGATGAA…………………ATCTGGAGGTATGTATT….	339..373		1073210..1073244
	exon 7	….ATTCTCTAGGTCTTTTC…………………TCTTGGAGGTGTGAGTC….	374..427		1080570..1080623
	exon 8	….TATCCGCAGATGTGTGC………………..TACACAGGGTATATGG…..	428..535		1086767..1086874
	exon 9	….ATATTCCAGCTGCATC………………….CCATTTGCCTGTTGTGC….	536..>594		1092041..1092099		The transcripts were derived by direct sequencing from mouse testis cDNA. The genomic coordinates used for the transcript record were based on alignment to Pirmy SV 44. Consensus splice signal sequences AG/GT are present at all the intron/exon junctions.
			<6..37, 38..169, 170..236, 237..270, 271..338, 339..373, 374..427, 428..535, 536..>594
			1051897..1051928, 1053105..1053236, 1064329..1064395, 1064935..1064969, 1072504..1072570, 1073210..1073244, 1080570..1080623, 1086767..1086874, 1092041..1092099
17	precursor RNA gb|FJ541119.1|		<1..>494	NT_166343.2	1051897..1092112		Alternatively Spliced
	exon 1	….GAAGGTGGAGGACCG………….………TCTCTATGGTGTGTTCC….	<1..32		1051897..1051928
	exon 2	….ACTAAGAAGACTACTG………………....TGCGGAAGGTATAGCAT…	33..164		1053105..1053236
	exon 3	….TCAATACAGTAAAGAG…………………TATATGGGGTAACATTT…..	165..231		1064329..1064395
	exon 4	….TCTTCACAGAGATGAA…………………ATCTGGAGGTATGTGTT…..	232..266		1064935..1064969
	exon 5	….TCAATACAGTAAAGAA ………….….....ACATGGGGTAATATTAT…..	267..333		1072504..1072570
	exon 6	….TCTTCACAGAGATGAA…………………ATCTGGAGGTATGTATT….	334..368		1073210..1073244
	exon 7	….ATTCTCTAGGTCTTTTC…………………TCTTGGAGGTGTGAGTC….	369..422		1082570..1080623
	exon 8	….ATATTCCAGCTGCATC……….………....GTTGCTTCAGGAGAATT……	423..>494		1092041..1092112		The transcripts were derived by direct sequencing from mouse testis cDNA. The genomic coordinates used for the transcript record were based on alignment to Pirmy SV 45. Consensus splice signal sequences AG/GT are present at all the intron/exon junctions.
			<1..32, 33..164, 165..231, 232..266, 267..333, 334..368, 369..422, 423..>494
			1051897..1051928, 1053105..1053236, 1064329..1064395, 1064935..1064969, 1072504..1072570, 1073210..1073244, 1082570..1080623, 1092041..1092112
18	precursor RNA gb|FJ541120.1|		<1..>638	NT_166343.2	1051897..1092112		Alternatively Spliced
	exon 1	….GAAGGTGGAGGACCG……………………TCTCTATGGTGTGTTCC….	<1..230		1051897..1052126
	exon 2	….AACTAAGAAGACTACT..………………...TGCGGAAGGTATAGCAT…	231..362		1053105..1053236
	exon 3	….TCAATACAGTAAAGAG…………………TATATGGGGTAACATTT…..	363..429		1064329..1064395
	exon 4	….TCTTCACAGAGATGAA…………………ATCTGGAGGTATGTGTT…..	430..464		1064935..1064969
	exon 5	….TCAATACAGTAAAGAA ………….….....ACATGGGGTAATATTAT…..	465..531		1072504..1072570
	exon 6	….TCTTCACAGAGATGAA…………………ATCTGGAGGTATGTATT….	532..566		1073210..1073244
	exon 7	….ATATTCCAGCTGCATC……….………....GTTGCTTCAGGAGAATT……	567..>638		1092041..1092112		The transcripts were derived by direct sequencing from mouse testis cDNA. The genomic coordinates used for the transcript record were based on alignment to Pirmy SV 46. Consensus splice signal sequences AG/GT are present at all the intron/exon junctions.
			<1..230, 231..362, 363..429, 430..464, 465..531, 532..566, 567..>638
			1051897..1052126, 1053105..1053236, 1064329..1064395, 1064935..1064969, 1072504..1072570, 1073210..1073244, 1092041..1092112
19	precursor RNA gb|FJ541121.1|		<1..>685	NT_166343.2	1051897..1092099		Alternatively Spliced
	exon 1	….GAAGGTGGAGGACCG…………………..TTGAACAGGTCAGGGC……	<6..37		1051897..1051928
	exon 2	….ACTAAGAAGACTACTG……………….....TGCGGAAGGTATAGCAT…	38..169		1053105..1053236	ORF 1 (61..588)
	exon 3	….TCAATACAGTAAAGAG…………………TATATGGGGTAACATTT…..	170..236		1064329..1064395
	exon 4	….TCTTCACAGAGATGAA…………………ATCTGGAGGTATGTGTT…..	237..270		1064935..1064969
	exon 5	….TCAATACAGTAAAGAA ………….….....ACATGGGGTAATATTAT…..	271..338		1072504..1072570
	exon 6	….TCTTCACAGAGATGAA…………………ATCTGGAGGTATGTATT….	339..373		1073210..1073244
	exon 7	….CTCCTCCAGGGGTTTG………………….AATGCTGGTAAGAGAA….	374..501		1082443..1082570
	exon 8	….CTGCCAAAGGATCCTG………………….GCCCAAGGTAATGCTC….	502..621		1082656..1082775
	exon 9	….ATATTCCAGCTGCATC………………….CCATTTGCCTGTTGTGC….	622..>680		1092041..1092099		The transcripts were derived by direct sequencing from mouse testis cDNA. The genomic coordinates used for the transcript record were based on alignment to Pirmy SV 47. Consensus splice signal sequences AG/GT are present at all the intron/exon junctions.
			<6..37, 38..169, 170..236, 237..270, 271..338, 339..373, 374..501, 502..621, 622..>680
			1051897..1051928, 1053105..1053236, 1064329..1064395, 1064935..1064969, 1072504..1072570, 1073210..1073244, 1082443..1082570, 1082656..1082775, 1092041..1092099
20	precursor RNA gb|FJ541122.1|		<1..>677	NT_166343.2	1051897..1092112		Alternatively Spliced
	exon 1	….GAAGGTGGAGGACCG…………………..TTGAACAGGTCAGGGC……	<2..33		1051897..1051928
	exon 2	….ACTAAGAAGACTACTG…………..……..TGCGGAAGGTATAGCAT…	34..165		1053105..1053236
	exon 3	….TCAATACAGTAAAGAG…………………TATATGGGGTAACATTT…..	166..232		1064329..1064395
	exon 4	….TCTTCACAGAGATGAA…………………ATCTGGAGGTATGTGTT…..	233..267		1064935..1064969
	exon 5	….TCAATACAGTAAAGAA ………….….....ACATGGGGTAATATTAT…..	268..334		1072504..1072570
	exon 6	….TCTTCACAGAGATGAA……………...….ATCTGGAGGTATGTATT….	335..369		1073210..1073244
	exon 7	….CTCCTCCAGGGGTTTG………………….AATGCTGGTAAGAGAA….	370..497		1082443..1082570
	exon 8	….TATCCGCAGATGTGTG………………….ACACAGGGTATGTATA….	498..605		1086767..1086874
	exon 9	….ATATTCCAGCTGCATC……….………....GTTGCTTCAGGAGAATT……	606..>677		1092041..1092112		The transcripts were derived by direct sequencing from mouse testis cDNA. The genomic coordinates used for the transcript record were based on alignment to Pirmy SV 48. Consensus splice signal sequences AG/GT are present at all the intron/exon junctions.
			<2..33, 34..165, 166..232, 233..267, 268..334, 335..369, 370..497, 498..605, 606..>677
			1051897..1051928, 1053105..1053236, 1064329..1064395, 1064935..1064969, 1072504..1072570, 1073210..1073244, 1082443..1082570, 1086767..1086874, 1092041..1092112
21	precursor RNA gb|FJ541123.1|		<1..>549	NT_166343.2	1051897..1092112		Alternatively Spliced
	exon 1	….GAAGGTGGAGGACCG…………………..TTGAACAGGTCAGGGC……	<1..32		1051897..1051928
	exon 2	….ACTAAGAAGACTACTG………………....TGCGGAAGGTATAGCAT…	33..164		1053105..1053236
	exon 3	….TCAATACAGTAAAGAG…………………TATATGGGGTAACATTT…..	165..231		1064329..1064395
	exon 4	….TCTTCACAGAGATGAA…………………ATCTGGAGGTATGTGTT…..	232..266		1064935..1064969
	exon 5	….TCAATACAGTAAAGAA ………….….....ACATGGGGTAATATTAT…..	267..333		1072504..1072570
	exon 6	….TCTTCACAGAGATGAA…………………ATCTGGAGGTGTGTATT….	334..368		1073210..1073244
	exon 7	….TATCCGCAGATGTGTG………………….TACACAGGGTATCTATA….	369..476		1086767..1086874
	exon 8	….ATATTCCAGCTGCATC……….………....GTTGCTTCAGGAGAATT……	477..>548		1092041..1092112		The transcripts were derived by direct sequencing from mouse testis cDNA. The genomic coordinates used for the transcript record were based on alignment to Pirmy SV 49. Consensus splice signal sequences AG/GT are present at all the intron/exon junctions.
			<1..32, 33..164, 165..231, 232..266, 267..333, 334..368, 369..476, 477..>548
			1051897..1051928, 1053105..1053236, 1064329..1064395, 1064935..1064969, 1072504..1072570, 1073210..1073244, 1086767..1086874, 1092041..1092112
22	precursor RNA gb|FJ541124.1|		<1..>440	NT_166343.2	1051897..1092112		Alternatively Spliced
	exon 1	….GAAGGTGGAGGACCG…………………..TTGAACAGGTCAGGGC……	<1..32		1051897..1051928
	exon 2	….ACTAAGAAGACTACTG………………....TGCGGAAGGTATAGCAT…	33..164		1053105..1053236
	exon 3	….TCAATACAGTAAAGAG…………………TATATGGGGTAACATTT…..	165..231		1064329..1064395
	exon 4	….TCTTCACAGAGATGAA…………………ATCTGGAGGTATGTGTT…..	232..266		1064935..1064969
	exon 5	….TCAATACAGTAAAGAA ………….….....ACATGGGGTAATATTAT…..	267..333		1072504..1072570
	exon 6	….TCTTCACAGAGATGAA…………………ATCTGGAGGTATGTATT….	334..368		1073210..1073244
	exon 7	….ATATTCCAGCTGCATC……….………....GTTGCTTCAGGAGAATT……	369..>440		1092041..1092112		The transcripts were derived by direct sequencing from mouse testis cDNA. The genomic coordinates used for the transcript record were based on alignment to Pirmy SV 50. Consensus splice signal sequences AG/GT are present at all the intron/exon junctions.
			<1..32, 33..164, 165..231, 232..266, 267..333, 334..368, 369..>440
			1051897..1051928, 1053105..1053236, 1064329..1064395, 1064935..1064969, 1072504..1072570, 1073210..1073244, 1092041..1092112
23	precursor RNA gb|FJ541125.1|		<1..>553	NT_166343.2	1051900..1092112		Alternatively Spliced
	exon 1	….AGGTGGAGGACCGTAT…………………..TTGAACAGGTCAGGGC……	<1..29		1051900..1051928
	exon 2	….ACTAAGAAGACTACTG……… ………....TGCGGAAGGTATAGCAT…	30..161		1053105..1053236
	exon 3	….TCAATACAGTAAAGAG……...………….TATATGGGGTAACATTT…..	162..228		1064329..1064395
	exon 4	….TCTTCACAGAGATGAA…………………ATCTGGAGGTATGTGTT…..	229..263		1064935..1064969
	exon 5	….TCTTCACAGAGATGAA………………….ATCTGGAGGTATGTATT…..	264..298		1073210..1073244
	exon 6	….ATTCTCTAGGTCTTTTC…………………TCTTGGAGGTGTGAGTC….	299..352		1080570..1080623
	exon 7	….CTCCTCCAGGGGTTTG………………….AAATGCTGGTAAGAGAT….	353..480		1082443..1082570
	exon 8	….ATATTCCAGCTGCATC……….………....GTTGCTTCAGGAGAATT……	481..>552		1092041..1092112		The transcripts were derived by direct sequencing from mouse testis cDNA. The genomic coordinates used for the transcript record were based on alignment to Pirmy SV 51. Consensus splice signal sequences AG/GT are present at all the intron/exon junctions.
			<1..29, 30..161, 162..228, 229..263, 264..298, 299..352, 353..480, 481..>552
			1051900..1051928, 1053105..1053236, 1064329..1064395, 1064935..1064969, 1073210..1073244, 1080570..1080623, 1082443..1082570, 1092041..1092112
24	precursor RNA gb|FJ541126.1|		<1..>338	NT_166343.2	1051897..1092112		Alternatively Spliced
	exon 1	….GAAGGTGGAGGACCG…………………..TTGAACAGGTCAGGGC……	<1..32		1051897..1051928
	exon 2	….ACTAAGAAGACTACTG………………....TGCGGAAGGTATAGCAT…	33..164		1053105..1053236
	exon 3	….TCAATACAGTAAAGAG…………………TATATGGGGTAACATTT…..	165..231		1064329..1064395
	exon 4	….TCTTCACAGAGATGAA…………………ATCTGGAGGTATGTGTT…..	232..266		1064935..1064969
	exon 5	….ATATTCCAGCTGCATC……….………....GTTGCTTCAGGAGAATT……	267..>338		1092041..1092112		The transcripts were derived by direct sequencing from mouse testis cDNA. The genomic coordinates used for the transcript record were based on alignment to Pirmy SV 52. Consensus splice signal sequences AG/GT are present at all the intron/exon junctions.
			<1..32, 33..164, 165..231, 232..266, 267..>338
			1051897..1051928, 1053105..1053236, 1064329..1064395, 1064935..1064969, 1092041..1092112
25	precursor RNA gb|FJ541127.1|		<1..>775	NT_166343.2	1051897..1092096		Alternatively Spliced
	exon 1	….GAAGGTGGAGGACCG…………………..TTGAACAGGTCAGGGC……	<6..37		1051897..1051928
	exon 2	…..ACTAAGAAGACTACTG……...………....TGCGGAAGGTATAGCAT…	38..169		1053105..1053236
	exon 3	….TCTTCACAGAGATGAA…………………ATCTGGAGGTATGTGTT…..	170..204		1064935..1064969
	exon 4	….TCAATACAGTAAAGAA ………….….....ACATGGGGTAATATTAT…..	205..271		1072504..1072570
	exon 5	….TCTTCACAGAGATGAA………………….TCTGGAGGTATGTATTT…..	272..306		1073210..1073244
	exon 6	….ATTCTCTAGGTCTTTTC………………….AAACNAGGTATAGGAA....	307..477		1080570..1080739
	exon 7	….CTCCTCCAGGGGTTTG………………….AATGCTGGTAAGAGATT….	478..604		1082443..1082570
	exon 8	….TATCCGCAGATGTGTG……….………...TACACAGGGTATGTATAT….	605..712		1086767..1086874
	exon 9	….ATATTCCAGCTGCATC………………….TGAGCCATTTGCCTGTT……	713..>768		1092041..1092096		The transcripts were derived by direct sequencing from mouse testis cDNA. The genomic coordinates used for the transcript record were based on alignment to Pirmy SV 53. Consensus splice signal sequences AG/GT are present at all the intron/exon junctions.
			<6..37, 38..169, 170..204, 205..271, 272..306, 307..477, 478..604, 605..712, 713..>768
			1051897..1051928, 1053105..1053236, 1064935..1064969, 1072504..1072570, 1073210..1073244, 1080570..1080739, 1082443..1082570,1086767..1086874, 1092041..1092096
26	precursor RNA gb|FJ541128.1|		<1..>696	NT_166343.2	1051897..1092112		Alternatively Spliced
	exon 1	….GAAGGTGGAGGACCG…………………..TTGAACAGGTCAGGGC……	<1..32		1051897..1051928
	exon 2	…..ACTAAGAAGACTACTG…….…………...TGCGGAAGGTATAGCAT…	33..164		1053105..1053236
	exon 3	….TCTTCACAGAGATGAA…………………ATCTGGAGGTATGTGTT…..	165..199		1064935..1064969
	exon 4	….TCAATACAGTAAAGAA ………..….…...ACATGGGGTAATATTAT…..	200..266		1072504..1072570
	exon 5	….TCTTCACAGAGATGAA………………….TCTGGAGGTATGTATTT…..	267..301		1073210..1073244
	exon 6	….ATTCTCTAGGTCTTTTC………………….AAACAAGGTATAGGAA....	302..471		1080570..1080739
	exon 7	….CTCCTCCAGGGGTTTG………….………..AATGCTGGTAAGAGATT….	472..599		1082443..1082570
	exon 8	….TTCCTCAAGGCTGTGTT……….………..ACACATCGGTGGGTAAA….	601..623		1087487..1087509
	exon 9	….ATATTCCAGCTGCATC……….………....GTTGCTTCAGGAGAATT……	624..>695		1092041..1092112		The transcripts were derived by direct sequencing from mouse testis cDNA. The genomic coordinates used for the transcript record were based on alignment to Pirmy SV 54. Consensus splice signal sequences AG/GT are present at all the intron/exon junctions.
			<1..32, 33..164, 165..199, 200..266, 267..301, 302..471, 472..599, 601..623, 624..>695
			1051897..1051928, 1053105..1053236, 1064935..1064969, 1072504..1072570, 1073210..1073244, 1080570..1080739, 1082443..1082570,1087487..1087509, 1092041..1092112
27	precursor RNA gb|FJ541129.1|		<1..>671	NT_166343.2	1051897..1092112		Alternatively Spliced
	exon 1	….GAAGGTGGAGGACCG…………………..TTGAACAGGTCAGGGC……	<1..31		1051897..1051928
	exon 2	…..ACTAAGAAGACTACTG…….…………...TGCGGAAGGTATAGCAT…	32..164		1053105..1053236
	exon 3	….TCTTCACAGAGATGAA…………………ATCTGGAGGTATGTGTT…..	165..199		1064935..1064969
	exon 4	….TCAATACAGTAAAGAA ………….….....ACATGGGGTAATATTAT…..	200..266		1072504..1072570
	exon 5	….TCTTCACAGAGATGAA………………….TCTGGAGGTATGTATTT…..	267..301		1073210..1073244
	exon 6	….ATTCTCTAGGCCTTTTC………………….AAACAAGGTATAGGAA....	302..471		1080570..1080739
	exon 7	….CTCCTCCAGGGGTTTG………………….AATGCTGGTAAGAGATT….	472..599		1082443..1082570
	exon 8	….ATATTCCAGCTGCATC……….………....GTTGCTTCAGGAGAATT……	600..>671		1092041..1092112		The transcripts were derived by direct sequencing from mouse testis cDNA. The genomic coordinates used for the transcript record were based on alignment to Pirmy SV 55. Consensus splice signal sequences AG/GT are present at all the intron/exon junctions.
			<1..32, 33..164, 165..199, 200..266, 267..301, 302..471, 472..599, 600..>671
			1051897..1051928, 1053105..1053236, 1064935..1064969, 1072504..1072570, 1073210..1073244, 1080570..1080739, 1082443..1082570, 1092041..1092112
28	precursor RNA gb|FJ541130.1|		<1..>650	NT_166343.2	1051897..1092099		Alternatively Spliced
	exon 1	….GAAGGTGGAGGACCG…………………..TTGAACAGGTCAGGGC……	<6..37		1051897..1051928
	exon 2	…..ACTAAGAAGACTACTG…….…………...TGCGGAAGGTATAGCAT…	38..169		1053105..1053236
	exon 3	….TCTTCACAGAGATGAA…………………ATCTGGAGGTATGTGTT…..	170..204		1064935..1064969
	exon 4	….TCAATACAGTAAAGAA ………….…......ACATGGGGTAATATTAT…..	205..271		1072504..1072570
	exon 5	….TCTTCACAGAGATGAA………………….TCTGGAGGTATGTATTT…..	272..306		1073210..1073244
	exon 6	….ATTCTCTAGGTCTTTTC………………….TAANCAAGGTATAGGAA....	307..476		1080570..1080739
	exon 7	….TATCCGCAGATGTGTG……………...…...TACACAGGGTATGTATA….	477..584		1086767..1086874
	exon 8	….ATATTCCAGCTGCATC………………….CCATTTGCCTGTTGTGCT…...	585..>643		1092041..1092099		The transcripts were derived by direct sequencing from mouse testis cDNA. The genomic coordinates used for the transcript record were based on alignment to Pirmy SV 56. Consensus splice signal sequences AG/GT are present at all the intron/exon junctions.
			<6..37, 38..169, 170..204, 205..271, 272..306, 307..476, 477..584, 585..>643
			1051897..1051928, 1053105..1053236, 1064935..1064969, 1072504..1072570, 1073210..1073244, 1080570..1080739, 1086767..1086874, 1092041..1092099
29	precursor RNA gb|FJ541131.1|		<1..>544	NT_166343.2	1051897..1092112		Alternatively Spliced
	exon 1	….GAAGGTGGAGGACCG…………………..TTGAACAGGTCAGGGC……	<1..32		1051897..1051928
	exon 2	…..ACTAAGAAGGCTACTG…….…………...TGCGGAAGGTATAGCAT…	33..164		1053105..1053236
	exon 3	….TCTTCACAGAGATGAA…………………ATCTGGAGGTATGTGTT…..	165..199		1064935..1064969
	exon 4	….TCAATACAGTAAAGAA ………….…......ACATGGGGTAATATTAT…..	200..266		1072504..1072570
	exon 5	….TCTTCACAGAGATGAA………………….TCTGGAGGTATGTATTT…..	267..301		1073210..1073244
	exon 6	….ATTCTCTAGGTCTTTTC………………….TCTTGGAGGTGTGAGTC…..	302..471		1080570..1080739
	exon 7	….ATATTCCAGCTGCATC……….………....GTTGCTTCAGGAGAATT……	472..>544		1092041..1092112		The transcripts were derived by direct sequencing from mouse testis cDNA. The genomic coordinates used for the transcript record were based on alignment to Pirmy SV 57. Consensus splice signal sequences AG/GT are present at all the intron/exon junctions.
			<1..32, 33..164, 165..199, 200..266, 267..301, 302..471, 472..>544
			1051897..1051928, 1053105..1053236, 1064935..1064969, 1072504..1072570, 1073210..1073244, 1080570..1080739, 1092041..1092112
30	precursor RNA gb|FJ541132.1|		<1..>784	NT_166343.2	1051897..1092112		Alternatively Spliced
	exon 1	….GAAGGTGGAGGACCG…………………..TTGAACAGGTCAGGGC……	<2..33		1051897..1051928
	exon 2	…..ACTAAGAAGACTACTG…….…………...TGCGGAAGGTATAGCAT…	34..165		1053105..1053236
	exon 3	….TCTTCACAGAGATGAA………………….ATCTGGAGGTATGTGTT…..	166..200		1064935..1064969
	exon 4	….TCAATACAGTAAAGAA……………........ACATGGGGTAATATTAT…..	201..267		1072504..1072570
	exon 5	….TCTTCACAGAGATGAA…………………TCTGGAGGTATGTATTT…..	268..302		1073210..1073244
	exon 6	….ATTCTCTAGGTCTTTTC………………….TCTTGGAGGTGTGAGTC…..	303..356		1080570..1080623
	exon 7	….CTCCTCCAGGGGTTTG………………….AAATGCTGGTAAGAGAT….	357..484		1082443..1082570
	exon 8	….CTGCCAAAGCATCCTG………………….TGCCCAAGGTAATGCTC….	485..604		1082656..1082775
	exon 9	….TATCCGCAGATGTGTG……………....….TACACAGGGTATGTATA…..	605..712		1086767..1086874
	exon 10	….ATATTCCAGCTGCATC………....……….GTTGCTTCAGGAGAATTA….	713..>784		1092041..1092112		The transcripts were derived by direct sequencing from mouse testis cDNA. The genomic coordinates used for the transcript record were based on alignment to Pirmy SV 58. Consensus splice signal sequences AG/GT are present at all the intron/exon junctions.
			<2..33, 34..165, 166..200, 201..267, 268..302, 303..356, 357..484, 485..604, 605..712, 713..>784
			1051897..1051928, 1053105..1053236, 1064935..1064969, 1072504..1072570, 1073210..1073244, 1080570..1080623,1082443..1082570, 1082656..1082775, 1086767..1086874, 1092041..1092112
31	precursor RNA gb|FJ541133.1|		<1..>663	NT_166343.2	1051897..1092112		Alternatively Spliced
	exon 1	….GAAGGTGGAGGACCG…………………..TTGAACAGGTCAGGGC……	<1..32		1051897..1051928
	exon 2	…..ACTAAGAAGACTACTG…….…………...TGCGGAAGGTATAGCAT…	33..164		1053105..1053236
	exon 3	….TCTTCACAGAGATGAA…………………ATCTGGAGGTATGTGTT…..	165..199		1064935..1064969
	exon 4	….TCAATACAGTAAAGAA……………….....ACATGGGGTAATATTAT…..	200..266		1072504..1072570
	exon 5	….TCTTCACAGAGATGAA………………….TCTGGAGGTATGTATTT…..	267..301		1073210..1073244
	exon 6	….ATTCTCTAGGTCTTTTC………………….TCTTGGAGGTGTGAGTC…..	302..355		1080570..1080623
	exon 7	….CTCCTCCAGGGGTTTG…………………AAATGCTGGTAAGAGAT….	356..483		1082443..1082570
	exon 8	….TATCCGCAGATGTGTG…………………TACACAGGGTATGTATAT….	484..591		1086767..1086874
	exon 9	….ATATTCCAGCTGCATC……….………....GTTGCTTCAGGAGAATT……	592..>663		1092041..1092112		The transcripts were derived by direct sequencing from mouse testis cDNA. The genomic coordinates used for the transcript record were based on alignment to Pirmy SV 59. Consensus splice signal sequences AG/GT are present at all the intron/exon junctions.
			<1..32, 33..164, 165..199, 200..266, 267..301, 302..355, 356..483, 484..591, 592..>663
			1051897..1051928, 1053105..1053236, 1064935..1064969, 1072504..1072570, 1073210..1073244, 1080570..1080623,1082443..1082570, 1086767..1086874, 1092041..1092112
32	precursor RNA gb|FJ541134.1|		<1..>557	NT_166343.2	1051897..1092112		Alternatively Spliced
	exon 1	….GAAGGTGGAGGACCG…………………..TTGAACAGGTCAGGGC……	<1..32		1051897..1051928
	exon 2	…..ACTAAGAAGACTACTG…….…………...TGCGGAAGGTATAGCAT…	33..164		1053105..1053236
	exon 3	….TCTTCACAGAGATGAA…………………ATCTGGAGGTATGTGTT…..	165..199		1064935..1064969
	exon 4	….TCAATACAGTAAAGAA……………….....ACATGGGGTAATATTAT…..	200..266		1072504..1072570
	exon 5	….TCTTCACAGAGATGAA………………….TCTGGAGGTATGTATTT…..	267..301		1073210..1073244
	exon 6	….ATTCTCTAGGTCTTTTC………………….TCTTGGAGGTGTGAGTC…..	302..355		1080570..1080623
	exon 7	….CTCCTCCAGGGGTTTG…………………AAATGCTGGTAAGAGAT….	356..485		1082443..1082570
	exon 8	….ATATTCCAGCTGCATC……….………....GTTGCTTCAGGAGAATT……	486..>557		1092041..1092112		The transcripts were derived by direct sequencing from mouse testis cDNA. The genomic coordinates used for the transcript record were based on alignment to Pirmy SV 60. Consensus splice signal sequences AG/GT are present at all the intron/exon junctions.
			<1..32, 33..164, 165..199, 200..266, 267..301, 302..355, 356..485, 486..>557
			1051897..1051928, 1053105..1053236, 1064935..1064969, 1072504..1072570, 1073210..1073244, 1080570..1080623,1082443..1082570, 1092041..1092112
33	precursor RNA gb|FJ541135.1|		<1..>808	NT_166343.2	1051897..1092112		Alternatively Spliced
	exon 1	….GAAGGTGGAGGACCG…………………..TTGAACAGGTCAGGGC……	<1..32		1051897..1051928
	exon 2	…..ACTAAGAAGACTACTG…….…………...TGCGGAAGGTATAGCAT…	33..164		1053105..1053236
	exon 3	….TCTTCACAGAGATGAA…………………ATCTGGAGGTATGTGTT…..	165..199		1064935..1064969
	exon 4	….TCAATACAGTAAAGAA……………….....ACATGGGGTAATATTAT…..	200..266		1072504..1072570
	exon 5	….TCTTCACAGAGATGAA………………….TCTGGAGGTATGTATTT…..	267..301		1073210..1073244
	exon 6	….ATTCTCTAGGTCTTTTC………………….TCTTGGAGGTGTGAGTC…..	302..355		1080570..1080623
	exon 7	….TCTTTCTAGACTTGGAT…………………TAGGGCCTGTAAGATTT….	356..628		1085791..1086063
	exon 8	….TATCCGCAGATGTGTG……...……….….TACACAGGGTATGTATA…..	629..736		1086767..1086874
	exon 9	….ATATTCCAGCTGCATC……….………....GTTGCTTCAGGAGAATT……	737..>808		1092041..1092112		The transcripts were derived by direct sequencing from mouse testis cDNA. The genomic coordinates used for the transcript record were based on alignment to Pirmy SV 61. Consensus splice signal sequences AG/GT are present at all the intron/exon junctions.
			<1..32, 33..164, 165..199, 200..266, 267..301, 302..355, 356..628, 629..736, 737..>808
			1051897..1051928, 1053105..1053236, 1064935..1064969, 1072504..1072570, 1073210..1073244, 1080570..1080623,1085791..1086063, 1086767..1086874, 1092041..1092112
34	precursor RNA gb|FJ541136.1|		<1..>709	NT_166343.2	1051897..1092112		Alternatively Spliced
	exon 1	….GGAAGGTGGAGGCCG………..…………TTGAACAGGTCAGGGC….	<1..30		1051897..1051928
	exon 2	…..TTTTACTAAGAAGACT…………….…...TGCGGAAGGTATAGCAT…	31..165		1053102..1053236
	exon 3	….TCTTCACAGAGATGAA…………………ATCTGGAGGTATGTGTT…..	166..200		1064935..1064969
	exon 4	….TCAATACAGTAAAGAA……………….....ACATGGGGTAATATTAT…..	201..267		1072504..1072570
	exon 5	….TCTTCACAGAGATGAA………………….TCTGGTGGTATGTATTT…..	268..302		1073210..1073244
	exon 6	….ATTCTCTAGGTCTTTTC………………….TCTTGGAGGTGTGAGTC…..	303..356		1080570..1080623
	exon 7	….TATCCGCAGATGTGTG………………….TACACAGGGTATGTATA…..	357..464		1086767..1086874
	exon 8	….CCTTTATAGATTATCT……………….….ATTATTCTGGTACTTAAA…	465..636		1091288..1091459
	exon 9	….ATATTCCAGCTGCATC……………...…..GTTGCTTCAGGAGAATT……	637..>708		1092041..1092112		The transcripts were derived by direct sequencing from mouse testis cDNA. The genomic coordinates used for the transcript record were based on alignment to Pirmy SV 62. Consensus splice signal sequences AG/GT are present at all the intron/exon junctions.
			<1..30, 31..165, 166..200, 201..267, 268..302, 303..356, 357..464, 465..636, 637..>708
			1051897..1051928, 1053102..1053236, 1064935..1064969, 1072504..1072570, 1073210..1073244, 1080570..1080623,1086767..1086874, 1091288..1091459, 1092041..1092112
35	precursor RNA gb|FJ541137.1|		<1..>623	NT_166343.2	1051897..1092112		Alternatively Spliced
	exon 1	….GAAGGTGGAGGACCG…………………..TTGAACAGGTCAGGGC……	<1..32		1051897..1051928
	exon 2	…..ACTAAGAAGACTACTG…….…………...TGCGGAAGGTATAGCA…	33..164		1053105..1053236
	exon 3	….TCTTCACAGAGATGAA…………………ATCTGGAGGTATGTGTT…..	165..199		1064935..1064969
	exon 4	….TCAATACAGTAAAGAA……………….....ACATGGGGTAATATTA…..	200..266		1072504..1072570
	exon 5	….TCTTCACAGAGATGAA………………….TCTGGAGGTATGTATT…..	267..301		1073210..1073244
	exon 6	….ATTCTCTAGGTCTTTTC………………….TCTTGGAGGTGTGAGT…..	302..355		1080570..1080623
	exon 7	….TATCCGCAGATGTGTG………………….TACACAGGGTATGTAT…..	356..463		1086767..1086874
	exon 8	….CCTTTATAGATTATCT…………………..TCTCAAAAGTGCATATT…..	464..551		1091288..1091375
	exon 9	….ATATTCCAGCTGCATC……….………....GTTGCTTCAGGAGAATT……	552..>623		1092041..1092112		The transcripts were derived by direct sequencing from mouse testis cDNA. The genomic coordinates used for the transcript record were based on alignment to Pirmy SV 63. Consensus splice signal sequences AG/GT are present at all the intron/exon junctions.
			<1..32, 33..164, 165..199, 200..266, 267..301, 302..357, 358..463, 464..551, 552..>623
			1051897..1051928, 1053105..1053236, 1064935..1064969, 1072504..1072570, 1073210..1073244, 1080570..1080623,1086767..1086874,1091288..1091375, 1092041..1092112
36	precursor RNA gb|FJ541138.1|		<1..>532	NT_166343.2	1051897..1092099		Alternatively Spliced
	exon 1	….GAAGGTGGAGGACCG…………………..TTGAACAGGTCAGGGC……	<6..37		1051897..1051928
	exon 2	….TTAACTAAGAAGACTG…….……………TGCGGAAGGTATAGCAT…..	38..169		1053105..1053236
	exon 3	….TCTTCACAGAGATGAA…………………ATCTGGAGGTATGTGTT…..	170..204		1064935..1064969
	exon 4	….TCAATACAGTAAAGAA………………....ACATGGGGTAATATTAT…..	205..271		1072504..1072570	ORF 1 (255..408)
	exon 5	….TCTTCACAGAGATGAA…………………TCTGGAGGTATGTATTT…..	272..306		1073210..1073244
	exon 6	….ATTCTCTAGGTCTTTTC………………….TCTTGGAGGTGTGAGTC…..	307..360		1080570..1080623
	exon 7	….TATCCGCAGATGTGTG………………….TACACAGGGTATGTATA…..	361..468		1086767..1086874
	exon 8	….ATATTCCAGCTGCATC………………….CCATTTGCCTGTTGTGCT…...	469..>527		1092041..1092099		The transcripts were derived by direct sequencing from mouse testis cDNA. The genomic coordinates used for the transcript record were based on alignment to Pirmy SV 64. Consensus splice signal sequences AG/GT are present at all the intron/exon junctions.
			<6..37, 38..169, 170..204, 205..271, 272..306, 307..360, 361..468, 469..>527
			1051897..1051928, 1053105..1053236, 1064935..1064969, 1072504..1072570, 1073210..1073244, 1080570..1080623, 1086767..1086874, 1092041..1092099
37	precursor RNA gb|FJ541139.1|		<1..>504	NT_166343.2	1051897..1092112		Alternatively Spliced
	exon 1	….GAAGGTGGAGGACCG…………………..TTGAACAGGTCAGGGC……	<1..32		1051897..1051928
	exon 2	…..ACTAAGAAGACTACTG…….…………...TGCGGAAGGTATAGCAT…	33..164		1053105..1053236
	exon 3	….TCTTCACAGAGATGAA…………………ATCTGGAGGTATGTGTT…..	165..199		1064935..1064969
	exon 4	….TCAATACAGTAAAGAA……………….....ACATGGGGTAATATTAT…..	200..266		1072504..1072570
	exon 5	….TCTTCACAGAGATGAA………………….TCTGGAGGTATGTATTT…..	267..301		1073210..1073244
	exon 6	….ATTCTCTAGGTCTTTTC………………….TCTTGGAGGTGTGAGTC…..	302..355		1080570..1080623
	exon 7	….GTTTCTCAGCACCTCT…………………..TAAGTGAGGTTTGTCTG…	356..431		1090226..1090301
	exon 8	….ATATTCCAGCTGCATC………..………...GTTGCTTCAGGAGAATT….	432..>503		1092041..1092112		The transcripts were derived by direct sequencing from mouse testis cDNA. The genomic coordinates used for the transcript record were based on alignment to Pirmy SV 65. Consensus splice signal sequences AG/GT are present at all the intron/exon junctions.
			<1..32, 33..164, 165..199, 200..266, 267..301, 302..355, 356..431, 432..>503
			1051897..1051928, 1053105..1053236, 1064935..1064969, 1072504..1072570, 1073210..1073244, 1080570..1080623,1090226..1090301, 1092041..1092112
38	precursor RNA gb|FJ541140.1|		<1..>609	NT_166343.2	1051897..1092112		Alternatively Spliced
	exon 1	….GAAGGTGGAGGACCG…………………..TTGAACAGGTCAGGGC……	<1..32		1051897..1051928
	exon 2	…..ACTAAGAAGACTACTG…….…………...TGCGGAAGGTATAGCAT…	33..164		1053105..1053236
	exon 3	….TCTTCACAGAGATGAA…………………ATCTGGAGGTATGTGTT…..	165..199		1064935..1064969	ORF 1 (181..477)
	exon 4	….TCAATACAGTAAAGAA……………….....ACATGGGGTAATATTAT…..	200..266		1072504..1072570
	exon 5	….TCTTCACAGAGATGAA………………….TCTGGAGGTATGTATTT…..	267..301		1073210..1073244
	exon 6	….CTCCTCCAGGGGTTTG………………….AAATGCTGGTAAGAGAT…..	302..429		1082443..1082570
	exon 7	….TATCCGTAGATGTGTG…………………..TACACAGGGTATGTATA…	430..537		1086767..1086874
	exon 8	….TATATTCCAGCTGCAT………………….. GTTGCTTCAGGAGAATT…	538..>609		1092041..1092112		The transcripts were derived by direct sequencing from mouse testis cDNA. The genomic coordinates used for the transcript record were based on alignment to Pirmy SV 66. Consensus splice signal sequences AG/GT are present at all the intron/exon junctions.
			<1..32, 33..164, 165..199, 200..266, 267..301, 302..429, 430..537, 538..>609
			1051897..1051928, 1053105..1053236, 1064935..1064969, 1072504..1072570, 1073210..1073244, 1082443..1082570, 1086767..1086874, 1092041..1092112
39	precursor RNA gb|FJ541141.1|		<1..>484	NT_166343.2	1051897..1092112		Alternatively Spliced
	exon 1	….GAAGGTGGAGGACCG…………………..TTGAACAGGTCAGGGC……	<1..32		1051897..1051928
	exon 2	….TTAACTAAGAAGACTG…….……………TGCGGAAGGTATAGCA…..	33..167		1053102..1053236
	exon 3	….TCTTCACAGAGATGAA…………………ATCTGGAGGTATGTGTT…..	168..202		1064935..1064969
	exon 4	….TCAATACAGTAAAGAA………………....ACATGGGGTAATATTAT…..	203..269		1072504..1072570
	exon 5	….TCTTCACAGAGATGAA…………………ATCTGGAGGTATGTATT…..	270..304		1073210..1073244
	exon 6	….TATCCGCAGATGTGTG………………….TACACAGGGTATGTATA…..	305..412		1086767..1086874
	exon 7	….TATATTCCAGCTGCAT…………………..GTTGCTTCAGGAGAATT……	413..>484		1092041..1092112		The transcripts were derived by direct sequencing from mouse testis cDNA. The genomic coordinates used for the transcript record were based on alignment to Pirmy SV 67. Consensus splice signal sequences AG/GT are present at all the intron/exon junctions.
			<1..32, 33..167, 168..202, 203..269, 270..304, 305..412, 413..>484
			1051897..1051928, 1053102..1053236, 1064935..1064969, 1072504..1072570, 1073210..1073244, 1086767..1086874, 1092041..1092112
40	precursor RNA gb|FJ541142.1|		<1..>1126	NT_166343.2	1051897..1092099		Alternatively Spliced
	exon 1	….GAAGGTGGAGGACCG…………………..TTGAACAGGTCAGGGC……	<6..37		1051897..1051928
	exon 2	….TAATAAGAAGACTACTG…….…………TGCGGAAGGTATAGCATT….	38..169		1053105..1053236
	exon 3	….TCTTCACAGAGATGAA…………………ATCTGGAGGTATGTGTT…..	170..204		1064935..1064969
	exon 4	….TCAATACAGTAAAGAA………………....ACATGGGGTAATATTAT…..	205..271		1072504..1072570
	exon 5	….TCTTCACAGAGATGAA…………………CATCTGGAGGTATGTAT…..	272..306		1073210..1073244
	exon 6	….CCTTTATAGATTATCTG……………...…CCATTTGCCTGTTGTGC…...	307..>1121		1091288..1092099		The transcripts were derived by direct sequencing from mouse testis cDNA. The genomic coordinates used for the transcript record were based on alignment to Pirmy SV 68. Consensus splice signal sequences AG/GT are present at all the intron/exon junctions.
			<6..37, 38..169, 170..204, 205..271, 272..306, 307..>1121
			1051897..1051928, 1053105..1053236, 1064935..1064969, 1072504..1072570, 1073210..1073244, 1091288..1092099
41	precursor RNA gb|FJ541143.1|		<1..>374	NT_166343.2	1051897..1092112		Alternatively Spliced
	exon 1	….GAAGGTGGAGGACCG…………………..TTGAACAGGTCAGGGC……	<1..32		1051897..1051928
	exon 2	….AATAAGAAGACTACTG…….……………TGCGGAAGGTATAGCAT…..	33..164		1053105..1053236
	exon 3	….TCTTCACAGAGATGAA…………………ATCTGGAGGTATGTGTT…..	165..199		1064935..1064969
	exon 4	….TCAATACAGTAAAGAA………………....ACATGGGGTAATATTAT…..	200..266		1072504..1072570
	exon 5	….TCTTCACAGAGATGAA…………………CATCTGGAGGTATGTAT…..	267..301		1073210..1073244
	exon 6	….TATATTCCAGCTGCAT………………….GTTGCTTCAGGAGAATT……	302..>373		1092041..1092112		The transcripts were derived by direct sequencing from mouse testis cDNA. The genomic coordinates used for the transcript record were based on alignment to Pirmy SV 69. Consensus splice signal sequences AG/GT are present at all the intron/exon junctions.
			<1..32, 33..164, 165..199, 200..266, 267..301, 302..>373
			1051897..1051928, 1053105..1053236, 1064935..1064969, 1072504..1072570, 1073210..1073244, 1092041..1092112
42	precursor RNA gb|FJ541144.1|		<1..>707	NT_166343.2	1051897..1092096		Alternatively Spliced
	exon 1	….GAAGGTGGAGGACCG…………………..TTGAACAGGTCAGGGC……	<6..37		1051897..1051928
	exon 2	….TACAGTAAAGTAAAGA…….…………..TATATGGGGTAACATTT…..	38..104		1064329..1064395
	exon 3	….TCTTCACAGAGATGAA…………………ATCTGGAGGTATGTGTT…..	105..139		1064935..1064969
	exon 4	….TCAATACAGTAAAGAA………………....ACATGGGGTAATATTAT…..	140..206		1072504..1072570
	exon 5	….TCTTCACAGAGATGAA…………………CATCTGGAGGTATGTAT…..	207..241		1073210..1073244
	exon 6	….ATTCTCTAGGTCTTTTC…………………TAAACAAGGTATAGGTA…..	242..411		1080570..1080739
	exon 7	….CTCCTCCAGGGGTTTG……….………….CAAATGCTGGTAAGAGA…..	412..539		1082443..1082570
	exon 8	….TATCCGCAGATGTGTG…………………TTACACAGGGTATGTAT…..	540..647		1086767..1086874
	exon 9	….ATATTCCAGCTGCATC………………….TGAGCCATTTGCCTGTT……	648..>703		1092041..1092096		The transcripts were derived by direct sequencing from mouse testis cDNA. The genomic coordinates used for the transcript record were based on alignment to Pirmy SV 70. Consensus splice signal sequences AG/GT are present at all the intron/exon junctions.
			<6..37, 38..104, 105..139, 140..206, 207..241, 242..411, 412..539, 540..647, 648..>703
			1051897..1051928, 1064329..1064395, 1064935..1064969, 1072504..1072570, 1073210..1073244, 1080570..1080739, 1082443..1082570, 1086767..1086874, 1092041..1092096
43	precursor RNA gb|FJ541145.1|		<1..>778	NT_166343.2	1051897..1092112		Alternatively Spliced
	exon 1	….GAAGGTGGAGGACCG…………………..TTGAACAGGTCAGGGC……	<1..32		1051897..1051928
	exon 2	….TACAGTAAAGTAAAGA…………………TATATGGGGTAACATTT…..	33..99		1064329..1064395
	exon 3	….TCTTCACAGAGATGAA…………………ATCTGGAGGTATGTGTT…..	100..134		1064935..1064969
	exon 4	….TCAATACAGTAAAGAA………………....ACATGGGGTAATATTAT…..	135..201		1072504..1072570
	exon 5	….TCTTCACAGAGATGAA…………………CATCTGGAGGTATGTAT…..	202..236		1073210..1073244
	exon 6	….ATTCTCTAGGTCTTTTC…………………TAAACAAGGTATAGGTA…..	237..406		1080570..1080739	ORF 1(325..534)
	exon 7	….CTCCTCCAGGGGTTTG………….……...CAAATGCTGGTAAGAGA…..	407..533		1082443..1082570
	exon 8	….CCTTTATAGATTATCTG……………….ATTATTCTGGTACTTAAA…..	534..705		1091288..1091459
	exon 9	….TATATTCCAGCTGCAT…………………GTTGCTTCAGGAGAATT……	706..>777		1092041..1092112		The transcripts were derived by direct sequencing from mouse testis cDNA. The genomic coordinates used for the transcript record were based on alignment to Pirmy SV 71. Consensus splice signal sequences AG/GT are present at all the intron/exon junctions.
			<1..32, 33..99, 100..134, 135..202, 202..236, 237..406, 407..533, 534..705, 706..>777
			1051897..1051928, 1064329..1064395, 1064935..1064969, 1072504..1072570, 1073210..1073244, 1080570..1080739, 1082443..1082570, 1091288..1091459, 1092041..1092112
44	precursor RNA gb|FJ541146.1|		<1..>603	NT_166343.2	1051897..1092099		Alternatively Spliced
	exon 1	….GAAGGTGGAGGACCG…………………..TTGAACAGGTCAGGGC……	<6..37		1051897..1051928
	exon 2	….TACAGTAAAGTAAAGA...…….…………TATATGGGGTAACATTT…..	38..104		1064329..1064395
	exon 3	….TCTTCACAGAGATGAA…………………ATCTGGAGGTATGTGTT…..	105..139		1064935..1064969
	exon 4	….TCAATACAGTAAAGAA………………....ACATGGGGTAATATTAT…..	140..206		1072504..1072570
	exon 5	….TCTTCACAGAGATGAA…………………CATCTGGAGGTATGTAT…..	207..241		1073210..1073244
	exon 6	….ATTCTCTAGGTCTTTTC…………………TAAACAAGGTATAGGTA…..	242..411		1080570..1080739
	exon 7	….CTCCTCCAGGGGTTTG………………….CAAATGCTGGTAAGAGA…..	412..539		1082443..1082570
	exon 8	….ATATTCCAGCTGCATC…………………CCATTTGCCTGTTGTGCT…...	540..>598		1092041..1092099		The transcripts were derived by direct sequencing from mouse testis cDNA. The genomic coordinates used for the transcript record were based on alignment to Pirmy SV 72. Consensus splice signal sequences AG/GT are present at all the intron/exon junctions.
			<6..37, 38..104, 105..139, 140..206, 207..241, 242..411, 412..539, 540..>598
			1051897..1051928, 1064329..1064395, 1064935..1064969, 1072504..1072570, 1073210..1073244, 1080570..1080739, 1082443..1082570, 1092041..1092099
45	precursor RNA gb|FJ541147.1|		<1..>586	NT_166343.2	1051897..1092112		Alternatively Spliced
	exon 1	….GAAGGTGGAGGACCG…………………..TTGAACAGGTCAGGGC……	<1..33		1051897..1051928
	exon 2	….TACAGTAAAGTAAAGA...…….…………TATATGGGGTAACATTT…..	34..99		1064329..1064395
	exon 3	….TCTTCACAGAGATGAA…………………ATCTGGAGGTATGTGTT…..	100..134		1064935..1064969
	exon 4	….TCAATACAGTAAAGAA………………....ACATGGGGTAATATTAT…..	135..201		1072504..1072570
	exon 5	….TCTTCACAGAGATGAA…………………CATCTGGAGGTATGTAT…..	202..236		1073210..1073244
	exon 6	….ATTCTCTAGGTCTTTTC…………………TAAACAAGGTATAGGTA…..	237..406		1080570..1080739
	exon 7	….TATCCGCAGATGTGTG………………….TTACACAGGGTATGTAT…..	407..514		1086767..1086874
	exon 8	….TATATTCCAGCTGCAT………………….. GTTGCTTCAGGAGAATT……	515..>586		1092041..1092112		The transcripts were derived by direct sequencing from mouse testis cDNA. The genomic coordinates used for the transcript record were based on alignment to Pirmy SV 73. Consensus splice signal sequences AG/GT are present at all the intron/exon junctions.
			<1..33, 34..99, 100..134, 135..201, 202..236, 237..406, 407..514, 515..>586
			1051897..1051928, 1064329..1064395, 1064935..1064969, 1072504..1072570, 1073210..1073244, 1080570..1080739, 1086767..1086874, 1092041..1092112
46	precursor RNA gb|FJ541148.1|		<1..>595	NT_166343.2	1051897..1092099		Alternatively Spliced
	exon 1	….GAAGGTGGAGGACCG…………………..TTGAACAGGTCAGGGC……	<6..37		1051897..1051928
	exon 2	….TACAGTAAAGTAAAGAG……….………TATATGGGGTAACATTT…..	38..104		1064329..1064395	ORF 1 (100..255)
	exon 3	….TCTTCACAGAGATGAA…………………ATCTGGAGGTATGTGTT…..	105..139		1064935..1064969
	exon 4	….TCAATACAGTAAAGAA…………….…..ACATGGGGTAATATTAT…..	140..206		1072504..1072570
	exon 5	….TCTTCACAGAGATGAA…………………CATCTGGAGGTATGTAT…..	207..241		1073210..1073244
	exon 6	….ATTCTCTAGGTCTTTTC…………………TCTTGGAGGTGTGAGTC…..	242..295		1080570..1080623
	exon 7	….CTCCTCCAGGGGTTTG………………....AATGCTGGTAAGAGATT….	296..423		1082443..1082570
	exon 8	….TATCCGCAGATGTGTG…………………ACACAGGGGTATGTATA….	424..531		1086767..1086874
	exon 9	….ATATTCCAGCTGCATC…………………CCATTTGCCTGTTGTGCT…...	532..>590		1092041..1092099		The transcripts were derived by direct sequencing from mouse testis cDNA. The genomic coordinates used for the transcript record were based on alignment to Pirmy SV 74. Consensus splice signal sequences AG/GT are present at all the intron/exon junctions.
			<6..37, 38..104, 105..139, 140..206, 207..241, 242..295, 296..423, 424..531, 532..>590
			1051897..1051928, 1064329..1064395, 1064935..1064969, 1072504..1072570, 1073210..1073244, 1080570..1080623, 1082443..1082570, 1086767..1086874, 1092041..1092099
47	precursor RNA gb|FJ541149.1|		<1..>564	NT_166343.2	1051897..1092112		Alternatively Spliced
	exon 1	….GAAGGTGGAGGACCG…………………..TTGAACAGGTCAGGGC……	<2..33		1051897..1051928
	exon 2	….TCAATACAGTAAGAG……………...….TATATGGGGTAACATTT…..	34..97		1064329..1064395
	exon 3	….TCTTCACAGAGATGAA…………………ATCTGGAGGTATGTGTT…..	98..132		1064935..1064969
	exon 4	….TCAATACAGTAAAGAA………………....ACATGGGGTAATATTA…..	133..199		1072504..1072570
	exon 5	….TCTTCACAGAGACGAA…………………ATCTGGAGGTATGTATT…..	200..234		1073210..1073244
	exon 6	….ATTCTCTAGGTCTTTTC…………………CTCTTGGAGGTGTGAGT…..	235..288		1080570..1080623
	exon 7	….CTCCTCCAGGGGTTTG……………...…..AAATGCTGGTAAGAGAT….	289..416		1082443..1082570	ORF 1 (379..537)
	exon 8	….GTTTCTCAGCACCTCT…………………..CTAAGTGAGGTTTGTCT……	417..492		1090226..1090301
	exon 9	….TATATTCCAGCTGCAT…………………..GTTGCTTCAGGAGAATT……	493..>564		1092041..1092112		The transcripts were derived by direct sequencing from mouse testis cDNA. The genomic coordinates used for the transcript record were based on alignment to Pirmy SV 75. Consensus splice signal sequences AG/GT are present at all the intron/exon junctions.
			<2..33, 34..97, 98..132, 133..199, 200..234, 235..288, 289..416, 417..492, 493..>564
			1051897..1051928, 1064329..1064395, 1064935..1064969, 1072504..1072570, 1073210..1073244, 1080570..1080623, 1082443..1082570, 1090226..1090301, 1092041..1092112
48	precursor RNA gb|FJ541150.1|		<1..>491	NT_166343.2	1051897..1092112		Alternatively Spliced
	exon 1	….GAAGGTGGAGGACCG…………………..TTGAACAGGTCAGGGC……	<2..33		1051897..1051928
	exon 2	….TCAATACAGTAAAGAG…………………TATATGGGGTAACATTT…..	34..100		1064329..1064395
	exon 3	….TCTTCACAGAGATGAA…………………ATCTGGAGGTATGTGTT…..	101..135		1064935..1064969
	exon 4	….TCAATACAGTAAAGAA………..………GACATGGGGTAATATTA…..	136..202		1072504..1072570
	exon 5	….TCTTCACAGAGATGAA…………………CATCTGGAGGTATGTAT…..	203..237		1073210..1073244
	exon 6	….ATTCTCTAGGTCTTTTC…………………TCTTGGAGGTGTGAGTC…..	238..291		1080570..1080623
	exon 7	….CTCCTCCAGGGGTTTG……………….....AAATGCTGGTAAGAGAT….	292..419		1082443..1082570
	exon 8	….ATATTCCAGCTACATC…………………GTTGCTTCAGGAGAATT…..	420..>491		1092041..1092112		The transcripts were derived by direct sequencing from mouse testis cDNA. The genomic coordinates used for the transcript record were based on alignment to Pirmy SV 76. Consensus splice signal sequences AG/GT are present at all the intron/exon junctions.
			<2..33, 34..100, 101..135, 136..202, 203..237, 238..291, 292..419, 420..>491
			1051897..1051928, 1064329..1064395, 1064935..1064969, 1072504..1072570, 1073210..1073244, 1080570..1080623, 1082443..1082570, 1092041..1092112
49	precursor RNA gb|FJ541151.1|		<1..>467	NT_166343.2	1051897..1092099		Alternatively Spliced
	exon 1	….GAAGGTGGAGGACCG…………………..TTGAACAGGTCAGGGC……	<6..37		1051897..1051928
	exon 2	….TCAATACAGTAAAGAG…………………TATATGGGGTAACATTT…..	38..104		1064329..1064395
	exon 3	….TCTTCACAGAGATGAA…………………ATCTGGAGGTATGTGTT…..	105..139		1064935..1064969
	exon 4	….TCAATACAGTAAAGAA………..….……GACATGGGGTAATATTA…..	140..206		1072504..1072570
	exon 5	….TCTTCACAGAGATGAA…………………CATCTGGAGGTATGTAT…..	207..241		1073210..1073244
	exon 6	….ATTCTCTAGGTCTTTTC…………………TCTTGGAGGTGTGAGTC…..	242..295		1080570..1080623
	exon 7	….ATCCGCAGATGTGTGC…………………TTACACAGGGTATGTATA….	296..403		1086767.. 1086874
	exon 8	….ATATTCCAGCTGCATC…………………CCATTTGCCTGTTGTGCT…...	404..>462		1092041..1092099		The transcripts were derived by direct sequencing from mouse testis cDNA. The genomic coordinates used for the transcript record were based on alignment to Pirmy SV 77. Consensus splice signal sequences AG/GT are present at all the intron/exon junctions.
			<6..37, 38..104, 105..139, 140..206, 207..241, 242..295, 296..403, 404..>462
			1051897..1051928, 1064329..1064395, 1064935..1064969, 1072504..1072570, 1073210..1073244, 1080570..1080623, 1086767.. 1086874, 1092041..1092099
50	precursor RNA gb|FJ541152.1|		<1..>362	NT_166343.2	1051897..1092112		Alternatively Spliced
	exon 1	….GAAGGTGGAGGACCGT…………………TTGAACAGGTCAGGGC….	<1..32		1051897..1051928
	exon 2	….TCAATACAGTAAAGAG…………………TATATGGGGTAACATTT…..	33..99		1064329..1064395
	exon 3	….TCTTCACAGAGATGAA…………………ATCTGGAGGTATGTGTT…..	100..134		1064935..1064969
	exon 4	….TCAATACAGTAAAGAA…………...……GACATGGGGTAATATTA…..	135..201		1072504..1072570
	exon 5	….TCTTCACAGAGATGAA…………………CATCTGGAGGTATGTAT…..	202..236		1073210..1073244
	exon 6	….ATTCACTAGGTCTTTTC…………………TCTTGGAGGTGTGAGTC…..	237..290		1080570..1080623
	exon 7	….ATATTCCAGCTGCATC…………..……..GTTGCTTCAGGAGAATT…..	291..>362		1092041..1092112		The transcripts were derived by direct sequencing from mouse testis cDNA. The genomic coordinates used for the transcript record were based on alignment to Pirmy SV 78. Consensus splice signal sequences AG/GT are present at all the intron/exon junctions.
			<1..32, 33..99, 100..134, 135..201, 202..236, 237..344, 345..516, 517..>589
			1051897..1051928, 1064329..1064395, 1064935..1064969, 1072504..1072570, 1073210..1073244, 1080570..1080623, 1092041..1092112
51	precursor RNA gb|FJ541153.1|		<1..>589	NT_166343.2	1051897..1092112		Alternatively Spliced
	exon 1	….GAAGGTGGAGGACCGT……………...…TTGAACAGGTCAGGGC….	<1..32		1051897..1051928
	exon 2	….TCAATACAGTAAAGAG ………...……..TAGATGGGGTAACATT…..	33..99		1064329..1064395
	exon 3	….TCTTCACAGAGATGAA…………………ATCTGAAGGTATGTGT…..	100..134		1064935..1064969
	exon 4	….TCAATACAGTAAACAA…………………GATATGGGGTAATATT…..	135..201		1072504..1072570
	exon 5	….TTCACAGAGAGATGAA…………………ATCTGGAGGTATGTAT…..	202..236		1073210..1073244
	exon 6	….TATCCGCAGATGTGTG………………….TACACAGGGTATGTAT…..	237..344		1086767..1086874
	exon 7	….CCTTTATAGATTATCT…………………..ATTATTCTGGTACTTAA…..	345..516		1091288..1091459
	exon 8	….ATATTCCAGCTGCATC………T………..GTTGCTTCAGGAGAATT…..	517..>588		1092041..1092112		The transcripts were derived by direct sequencing from mouse testis cDNA. The genomic coordinates used for the transcript record were based on alignment to Pirmy SV 79. Consensus splice signal sequences AG/GT are present at all the intron/exon junctions.
			<1..32, 33..99, 100..134, 135..201, 202..236, 237..344, 345..516, 517..>588
			1051897..1051928, 1064329..1064395, 1064935..1064969, 1072504..1072570, 1073210..1073244, 1086767..1086874, 1091288..1091459, 1092041..1092112
52	precursor RNA gb|FJ541154.1|		<1..>308	NT_166343.2	1051897..1092112		Alternatively Spliced
	exon 1	….GAAGGTGGAGGACCGT…………………TTGAACAGGTCAGGGC….	<1..32		1051897..1051928
	exon 2	….TCAATACAGTAAAGAG…………………TATATGGGGTAACATTT…..	33..99		1064329..1064395
	exon 3	….TCTTCACAGAGATGAA…………………ATCTGGAGGTATGTGTT…..	100..134		1064935..1064969
	exon 4	….TCAATACAGTAAAGAA…………………GACATGGGGTAATATTA…..	135..201		1072504..1072570
	exon 5	….TCTTCACAGAGATGAA…………………CATCTGGAGGTATGTAT…..	202..236		1073210..1073244
	exon 6	….ATATTCCAGCTGCATCA………………..GTTGCTTCAGGAGAATT…..	237..>308		1092041..1092112		The transcripts were derived by direct sequencing from mouse testis cDNA. The genomic coordinates used for the transcript record were based on alignment to Pirmy SV 80. Consensus splice signal sequences AG/GT are present at all the intron/exon junctions.
			<1..32, 33..99, 100..134, 135..201, 202..236, 237..>308
			1051897..1051928, 1064329..1064395, 1064935..1064969, 1072504..1072570, 1073210..1073244, 1092041..1092112
53	precursor RNA gb|FJ541155.1|		<1..>666	NT_166343.2	1051897..1092112		Alternatively Spliced
	exon 1	….GAAGGTGGAGGACCGT…………………TTGAACAGGTCAGGGC….	<1..32		1051897..1051928
	exon 2	….CTCAAGCAGAAGCAGA…………………TATATGGGGTAACATT…..	33..51		1064374..1064395
	exon 3	….TCTTCACAGAGATGAA…………………ATCTGGAGGTATGTGT…..	52..86		1064935..1064969
	exon 4	….TCAATACAGTAAAGAA……………...…GACATGGGGTAATATT…..	87..153		1072504..1072570
	exon 5	….TCTTCACAGAGATGAA………………..CATCTGGAGGTATGTAT….	154..188		1073210..1073244
	exon 6	….ATTCTCTAGGTCTTTTC………………..ATAAACAAGGTATAGGA….	189..358		1080570..1080739	ORF 1(277..534)
	exon 7	….CTCCTCCAGGGTTTGC…………………CAAATGCTGGTAAGAGA…..	359..486		1082443..1082570
	exon 8	….TATCCGCAGATGTGTG…………………TTACACAGGGTATGTAT…..	487..594		1086767..1086874
	exon 9	….ATATTCCAGCTGCATC…………………GTTGCTTCAGGAGAATT…..	595..>666		1092041..1092112		The transcripts were derived by direct sequencing from mouse testis cDNA. The genomic coordinates used for the transcript record were based on alignment to Pirmy SV 81. Consensus splice signal sequences AG/GT are present at all the intron/exon junctions.
			<1..32, 33..51, 52..86, 87..153, 154..188, 189..358, 359..486, 487..594, 595..>666
			1051897..1051928, 1064374..1064395, 1064935..1064969, 1072504..1072570, 1073210..1073244, 1080570..1080739, 1082443..1082570, 1086767..1086874, 1092041..1092112
54	precursor RNA gb|FJ541156.1|		<1..>581	NT_166343.2	1051897..1092112		Alternatively Spliced
	exon 1	….GAAGGTGGAGGACCGT…………………TTGAACAGGTCAGGGC….	<1..32		1051897..1051928
	exon 2	….CTCAAGCAGAAGCAGA…………………TATATGGGGTAACATT…..	33..51		1064374..1064395
	exon 3	….TCTTCACAGAGATGAA………….………ATCTGGAGGTATGTGT…..	52..86		1064935..1064969
	exon 4	….TCAATACAGTAAAGAA………………....GACATGGGGTAATATT…..	87..153		1072504..1072570
	exon 5	….TCTTCACAGAGATGAA………………….CATCTGGAGGTATGTAT….	154..188		1073210..1073244
	exon 6	….ATTCTCTAGGTCTTTTC………………...ATAAACAAGGTATAGGA….	189..358		1080570..1080739	ORF 1 (277..579)
	exon 7	….CTCCTCCAGGGTTTGC…………………CAAATGCTGGTAAGAGA…..	359..486		1082443..1082570
	exon 8	….TTCCTCAAGGCTGTGT……………….....CACACATCGGTGGGTAA…..	487..509		1087487..1087509
	exon 9	….TATATTCCAGCTGCAT………………….GTTGCTTCAGGAGAATT……	510..>581		1092041..1092112		The transcripts were derived by direct sequencing from mouse testis cDNA. The genomic coordinates used for the transcript record were based on alignment to Pirmy SV 82. Consensus splice signal sequences AG/GT are present at all the intron/exon junctions.
			<1..32, 33..51, 52..86, 87..153, 154..188, 189..358, 359..486, 487..509, 510..>581
			1051897..1051928, 1064374..1064395, 1064935..1064969, 1072504..1072570, 1073210..1073244, 1080570..1080739, 1082443..1082570, 1087487..1087509, 1092041..1092112
55	precursor RNA gb|FJ541157.1|		<1..>558	NT_166343.2	1051897..1092112		Alternatively Spliced
	exon 1	….GAAGGTGGAGGACCGT…………………TTGAACAGGTCAGGGC….	<1..32		1051897..1051928
	exon 2	….CTCAAGCAGAAGCAGA…………………TATATGGGGTAACATT…..	33..51		1064374..1064395
	exon 3	….TCTTCACAGAGATGAA…………………ATCTGGAGGTATGTGT…..	52..86		1064935..1064969
	exon 4	….TCAATACAGTAAAGAA………..……….GACATGGGGTAATATT…..	87..153		1072504..1072570
	exon 5	….TCTTCACAGAGATGAA………………...CATCTGGAGGTATGTAT….	154..188		1073210..1073244
	exon 6	….ATTCTCTAGGTCTTTTC……….………..ATAAACAAGGTATAGGA….	189..358		1080570..1080739
	exon 7	….CTCCTCCAGGGTTTGC…………………CAAATGCTGGTAAGAGA…..	359..486		1082443..1082570
	exon 8	…..ATATTCCAGCTGCATC………………....GTTGCTTCAGGAGAATT…..	487..>558		1092041..1092112		The transcripts were derived by direct sequencing from mouse testis cDNA. The genomic coordinates used for the transcript record were based on alignment to Pirmy SV 83. Consensus splice signal sequences AG/GT are present at all the intron/exon junctions.
			<1..32, 33..51, 52..86, 87..153, 154..188, 189..358, 359..486, 487..>558
			1051897..1051928, 1064374..1064395, 1064935..1064969, 1072504..1072570, 1073210..1073244, 1080570..1080739, 1082443..1082570, 1092041..1092112
56	precursor RNA gb|FJ541158.1|		<1..>671	NT_166343.2	1051897..1092112		Alternatively Spliced
	exon 1	….GAAGGTGGAGGACCGT…………………TTGAACAGGTCAGGGC….	<1..32		1051897..1051928
	exon 2	….CTCAAGCAGAAGCAGA…………………TATATGGGGTAACATT…..	33..51		1064374..1064395
	exon 3	….TCTTCACAGAGATGAA…………………ATCTGGAGGTATGTGT…..	52..86		1064935..1064969
	exon 4	….TCAATACAGTAAAGAA…………...……GACATGGGGTAATATT…..	87..154		1072504..1072570
	exon 5	….TCTTCACAGAGATGAA…………………ATCTGGAGGTATGTAT…..	155..189		1073210..1073244
	exon 6	….ATTCTCTAGGTCTTTTC…………………TCTTGGAGGTGTGAGC…..	190..243		1080570..1080623
	exon 7	….CTCCTCCAGGGGTTTG…………………AAATGCTGGTAAGAGA…..	244..371		1082443..1082570
	exon 8	….CTGCCAAAGGATCCTG…………………TGCCCAAGGTAATGCT…..	372..491		1082656..1082775
	exon 9	….TATCCGCAGATGTGTG…………………TACACAGGGTATGTAT….	492..599		1086767..1086874
	exon 10	….TATATTCCAGCTGCAT………………….GTTGCTTCAGGAGAATT…..	600..>671		1092041..1092112		The transcripts were derived by direct sequencing from mouse testis cDNA. The genomic coordinates used for the transcript record were based on alignment to Pirmy SV 84. Consensus splice signal sequences AG/GT are present at all the intron/exon junctions.
			<1..32, 33..51, 52..86, 87..154, 155..189, 190..243, 244..371, 372..491, 492..599, 600..>671
			1051897..1051928, 1064374..1064395, 1064935..1064969, 1072504..1072570, 1073210..1073244, 1080570..1080623, 1082443..1082570, 1082656..1082775, 1086767..1086874, 1092041..1092112
57	precursor RNA gb|FJ541159.1|		<1..>442	NT_166343.2	1051897..1092112		Alternatively Spliced
	exon 1	….GAAGGTGGAGGACCGT…………………TTGAACAGGTCAGGGC….	<1..32		1051897..1051928
	exon 2	….CTCAAGCAGAAGCAGA…………………TATATGGGGTAACATT…..	33..51		1064374..1064395
	exon 3	….TCTTCACAGAGATGAA…………………ATCTGGAGGTATGTGT…..	52..86		1064935..1064969
	exon 4	….TCAATACAGTAAAGAA…………………GACATGGGGTAATATT…..	87..153		1072504..1072570
	exon 5	….TCTTCACAGAGATGAA…………………ATCTGGAGGTATGTAT…..	154..188		1073210..1073244
	exon 6	….ATTCTCTAGGTCTTTTC…………………TTGGAGGGGTGAGTCC…..	189..242		1080570..1080625
	exon 7	….CTCCTCCAGGGGTTTG…………………AAATGCTGGTAAGAGA…..	243..370		1082443..1082570
	exon 8	….ATATTCCAGCTGCATC………………….GTTGCTTCAGGAGAATT…..	371..>442		1092041..1092112		The transcripts were derived by direct sequencing from mouse testis cDNA. The genomic coordinates used for the transcript record were based on alignment to Pirmy SV 85. Consensus splice signal sequences AG/GT are present at all the intron/exon junctions.
			<1..32, 33..51, 52..86, 87..153, 154..188, 189..242, 243..370, 371..>442
			1051897..1051928, 1064374..1064395, 1064935..1064969, 1072504..1072570, 1073210..1073244, 1080570..1080625, 1082443..1082570, 1092041..1092112
58	precursor RNA gb|FJ541160.1|		<1..>422	NT_166343.2	1051897..1092112		Alternatively Spliced
	exon 1	….GAAGGTGGAGGACCGT…………………TTGAACAGGTCAGGGC….	<1..32		1051897..1051928
	exon 2	…..CGCCTCAAGCAGAAG……..……………TATATGGGGTAACATTT…..	33..51		1064374..1064395
	exon 3	….TCTTCACAGAGATGAA…………………ATCTGGAGGTATGTGT…..	52..86		1064935..1064969
	exon 4	….TCAATACAGTAAAGAA………...………GACATGGGGTAATATT…..	87..153		1072504..1072570
	exon 5	….TCTTCACAGAGATGAA…………………ATCTGGAGGTATGTAT…..	154..188		1073210..1073244
	exon 6	….ATTCTCTAGGTCTTTTC…………………TTGGAGATGTGAGTCC…..	189..242		1080570..1080628
	exon 7	….TATCCGCAGATGTGTG…………………TACACAGGGTATGTAT…..	243..350		1086767..1086874
	exon 8	….ATATTCCAGCTGCATC…………………GTTGCTTCAGGAGAATT…..	351..>422		1092041..1092112		The transcripts were derived by direct sequencing from mouse testis cDNA. The genomic coordinates used for the transcript record were based on alignment to Pirmy SV 86. Consensus splice signal sequences AG/GT are present at all the intron/exon junctions.
			<1..32, 33..51, 52..86, 87..153, 154..188, 189..242, 243..350, 351..>422
			1051897..1051928, 1064374..1064395, 1064935..1064969, 1072504..1072570, 1073210..1073244, 1080570..1080628, 1086767..1086874, 1092041..1092112
59	precursor RNA gb|FJ541161.1|		<1..>260	NT_166343.2	1051897..1092112		Alternatively Spliced
	exon 1	….GAAGGTGGAGGACCGT…………………TTGAACAGGTCAGGGC….	<1..32		1051897..1051928
	exon 2	….CTCAAGCAGAAGCAGA…………………TATATGGGGTAACATT…..	33..51		1064374..1064395
	exon 3	….TCTTCACAGAGATGAA…………………ATCTGGAGGTATGTGT…..	52..86		1064935..1064969
	exon 4	….TCAATACAGTAAAGAA…………………GACATGGGGTAATATT…..	87..153		1072504..1072570
	exon 5	….TCTTCACAGAGATGAA…………………ATCTGGAGGTATGTAT…..	154..188		1073210..1073244
	exon 6	….ATATTCCAGCTGCATC…………….……GTTGCTTCAGGAGAATT…..	189..>260		1092041..1092112		The transcripts were derived by direct sequencing from mouse testis cDNA. The genomic coordinates used for the transcript record were based on alignment to Pirmy SV 87. Consensus splice signal sequences AG/GT are present at all the intron/exon junctions.
			<1..32, 33..51, 52..86, 87..153, 154..188, 189..>260
			1051897..1051928, 1064374..1064395, 1064935..1064969, 1072504..1072570, 1073210..1073244, 1092041..1092112
60	precursor RNA gb|FJ541162.1|		<1..>1040	NT_166343.2	1051897..1092112		Alternatively Spliced
	exon 1	….GAAGGTGGAGGACCGT….……………..ATTGAACAGGTCAGGGC….	<1..31		1051897..1051928
	exon 2	….TTCTTCACAGGACCGTA……………….AATCTGGAGGTCAGGCC….	32..66		1064935..1064969
	exon 3	….TCAATACAGTAAAGAAC………………AGACATGGGGTAATATT….	67..133		1072504..1072570
	exon 4	….TCTTCACAGAGATGAAA………………CATCTGGAGGTATGTAT….	134..168		1073210..1073244
	exon 5	….AATTCTCTAGGTCTTTTC………………TAAACAAGGTATAGGAA….	169..338		1080570..1080739
	exon 6	….CCTCCTCCAGGGGTTTG……………….AAATGCTGGTAAGAGAT….	339..466		1082443..1082570
	exon 7	….ACTGCCAAAGGATCCTG………………TGCCCAAGGTAATGCTC….	467..586		1082656..1082775
	exon 8	….TTCTTTCTAGACTTGGA……………….GTAGGGCCTGTAAGATT…..	587..859		1085791..1086063
	exon 9	….TTATCCGCAGATGTGTG……………….TTACACAGGGTATGTAT…...	860..967		1086767..1086874
	exon 10	….TATATTCCAGCTGCATC……………...GTTGCTTCAGGAGAATT……	968..>1039		1092041..1092112		The transcripts were derived by direct sequencing from mouse testis cDNA. The genomic coordinates used for the transcript record were based on alignment to Pirmy SV 88. Consensus splice signal sequences AG/GT are present at all the intron/exon junctions.
			<1..31, 32..66, 67..133, 134..168, 169..338, 339..466, 467..586, 587..859, 860..967, 968..>1039
			1051897..1051928, 1064935..1064969, 1072504..1072570, 1073210..1073244, 1080570..1080739, 1082443..1082570, 1082656..1082775, 1085791..1086063, 1086767..1086874, 1092041..1092112
61	precursor RNA gb|FJ541163.1|		<1..>650	NT_166343.2	1051897..1092099		Alternatively Spliced
	exon 1	…. GGTGGAGGACCGTAT……………...……ATTGAACAGGTCAGGG….	<7..38		1051897..1051928
	exon 2	….TTCTTCACAGAGATGA……………..……AATCTGGAGGTATGTG…..	39..73		1064935..1064969
	exon 3	….TCAATACAGTAAAGA…………………....GACATGGGGTAATATT……	74..140		1072504..1072570
	exon 4	….TCTTCACAGAGATGA………………….....ATCTGGAGGTATGTAT……	141..175		1073210..1073244
	exon 5	…TAATTCTCTAGGTCTTT…………………..AAACAAGGTATAGGAA…..	176..347		1080570..1080739
	exon 6	….CCTCCTCCAGGGTTTGC…………………AAATGCTGGTTAAGAG….	348..473		1082443..1082570
	exon 7	….TTATCCGCAGATGTGTG…………………ACACAGGGTATGTATAT….	474..581		1086767..1086874
	exon 8	….TATATTCCAGCTGCATC…………………CCATTTGCCTGTTGTGCT…	582..>644		1092041..1092099		The transcripts were derived by direct sequencing from mouse testis cDNA. The genomic coordinates used for the transcript record were based on alignment to Pirmy SV 89. Consensus splice signal sequences AG/GT are present at all the intron/exon junctions.
			<7..38, 39..73, 74..140, 141..175, 176..347, 348..473, 474..581, 582..>644
			1051897..1051928, 1064935..1064969, 1072504..1072570, 1073210..1073244, 1080570..1080739, 1082443..1082570, 1086767..1086874, 1092041..1092099
62	precursor RNA gb|FJ541164.1|		<1..>562	NT_166343.2	1051897..1092112		Alternatively Spliced
	exon 1	….GGTGGAGGACCGTAT…………………...TTGAACAGGTCAGGGC…….	<1..32		1051897..1051928
	exon 2	….TCTTCAGAGAGATGA…………………....ATCTGGAGGTATGTGT……	33..67		1064935..1064969
	exon 3	….TCAATACAGTAAAGA…………………....GACATGGGGTAATATT……	68..134		1072504..1072570
	exon 4	….TCTTCACAGAGATGA…………………....ATCTGGAGGTATGTAT……	135..169		1073210..1073244
	exon 5	…TAATTCTCTAGGTCTTT…………………..AAACAAGGTATAGGAA….	170..339		1080570..1080739
	exon 6	….CCTCCTCCAGGGTTTG……..……………AAATGCTGGTTAAGAG…..	340..467		1082443..1082570
	exon 7	….TTTCCTCAAGGCTGTGT…………………ACACATCGGTGGGTAA….	468..490		1087487..1087509
	exon 8	….TATATTCCAGCTGCATC………………… GTTGCTTCAGGAGAA……	491..>562		1092041..1092112		The transcripts were derived by direct sequencing from mouse testis cDNA. The genomic coordinates used for the transcript record were based on alignment to Pirmy SV 90. Consensus splice signal sequences AG/GT are present at all the intron/exon junctions.
			<1..32, 33..67, 68..134, 135..169, 170..339, 340..467, 468..490, 491..>562
			1051897..1051928, 1064935..1064969, 1072504..1072570, 1073210..1073244, 1080570..1080739, 1082443..1082570, 1087487..1087509, 1092041..1092112
63	precursor RNA gb|FJ541165.1|		<1..>539	NT_166343.2	1051897..1092112		Alternatively Spliced
	exon 1	…. GAAGGTGGAGGAC …………………….TGAACAGGTCAGGGC……	<1..32		1051897..1051928
	exon 2	….TCTTCAGAGAGATG…………….………ATCTGGAGGTATGTG……	33..67		1064935..1064969
	exon 3	….TCAATACAGTAAAG…………………….GACATGGGGTAATAT……	68..134		1072504..1072570
	exon 4	….TCTTCACAGAGATG……………………..ATCTGGAGGTATGTA……	135..169		1073210..1073244
	exon 5	…TAATTCTCTAGGTCT…………………....AAACAAGGTATAGG….….	170..339		1080570..1080739
	exon 6	….CCTCCTCCAGGGTTC……………..……AAATGCTGGTTAAGA……	340..467		1082443..1082570
	exon 7	….TATATTCCAGCTGCC………………..… GTTGCTTCAGGAGAA……	468..>539		1092041..1092112		The transcripts were derived by direct sequencing from mouse testis cDNA. The genomic coordinates used for the transcript record were based on alignment to Pirmy SV 91. Consensus splice signal sequences AG/GT are present at all the intron/exon junctions.
			<1..32, 33..67, 68..134, 135..169, 170..339, 340..467, 468..>539
			1051897..1051928, 1064935..1064969, 1072504..1072570, 1073210..1073244, 1080570..1080739, 1082443..1082570, 1092041..1092112
64	precursor RNA gb|FJ541166.1|		<1..>519	NT_166343.2	1051897..1092112		Alternatively Spliced
	exon 1	…. GAAGGTGGAGGAC …………………….TGAACAGGTCAGGGC……	<1..32		1051897..1051928
	exon 2	….TCTTCAGAGAGATGA…………………..ATCTGGAGGTATGTGT……	33..67		1064935..1064969
	exon 3	….TCAATACAGTAAAGA…………………..GACATGGGGTAATATT……	68..134		1072504..1072570
	exon 4	….TCTTCACAGAGATGA…………………..ATCTGGAGGTATGTAT……	135..169		1073210..1073244
	exon 5	…TAATTCTCTAGGTCTTT…………………..AAACAAGGTATAGG….….	170..339		1080570..1080739
	exon 6	….TTATCCGCAGATGTGT…………………..TACACAGGGTATGTA…….	340..447		1086767..1086874
	exon 7	….TATATTCCAGCTGCAT………………….. GTTGCTTCAGGAGAA…….	448..>519		1092041..1092112		The transcripts were derived by direct sequencing from mouse testis cDNA. The genomic coordinates used for the transcript record were based on alignment to Pirmy SV 92. Consensus splice signal sequences AG/GT are present at all the intron/exon junctions.
			<1..32, 33..67, 68..134, 135..169, 170..339, 340..447, 448..>519
			1051897..1051928, 1064935..1064969, 1072504..1072570, 1073210..1073244, 1080570..1080739, 1086767..1086874, 1092041..1092112
65	precursor RNA gb|FJ541167.1|		<1..>411	NT_166343.2	1051897..1092112		Alternatively Spliced
	exon 1	…. GAAGGTGGAGGAC …………………….TGAACAGGTCAGGGC……	<1..32		1051897..1051928
	exon 2	….TCTTCAGAGAGATG……………………..ATCTGGAGGTATGTGT……	33..67		1064935..1064969
	exon 3	….TCAATACAGTAAAG……………………..GACATGGGGTAATATT……	68..134		1072504..1072570
	exon 4	….TCTTCACAGAGATG……………………..ATCTGGAGGTATGTAT……	135..169		1073210..1073244
	exon 5	…TAATTCTCTAGGTCT…….………………AAACAAGGTATAGGAA….	170..339		1080570..1080739
	exon 6	….TATATTCCAGCTGC…………………….. GTTGCTTCAGGAGAA…	340..>411		1092041..1092112		The transcripts were derived by direct sequencing from mouse testis cDNA. The genomic coordinates used for the transcript record were based on alignment to Pirmy SV 93. Consensus splice signal sequences AG/GT are present at all the intron/exon junctions.
			<1..32, 33..67, 68..134, 135..169, 170..339, 340..>411
			1051897..1051928, 1064935..1064969, 1072504..1072570, 1073210..1073244, 1080570..1080739, 1092041..1092112
66	precursor RNA gb|FJ541168.1|		<1..>780	NT_166343.2	1051897..1092096		Alternatively Spliced
	exon 1	…. GAAGGTGGAGGAC …………………..TGAACAGGTCAGGGC……	<6..37		1051897..1051928
	exon 2	….CTTCACAGAGATGA…………………..TCTGGAGGTATGTGTT……	38..72		1064935..1064969
	exon 3	….CAATACAGTAAAGA…………………..ACATGGGGTAATATTA……	73..139		1072504..1072570	ORF 1 (127..390)
	exon 4	….TCTTCACAGAGATG…………………..TCTGGAGGTATGTATT……	140..173		1073210..1073244
	exon 5	….ATTCTCTAGGTCTTT…………………..TCTTGGAGGTGTGAGT……	174..228		1080570..1080623
	exon 6	….CTCCTCCAGGGGTT.………………….AAATGCTGGTAAGAGA…..	229..354		1082443..1082570
	exon 7	….TCTTTCTAGACTTGG…….………..…CAGGGCCTGTAAGATT……	355..611		1085791..1086063	ORF 2 (481..651)
	exon 8	….TATCCGCAGATGTGT…………………TACACAGGGTATGTAT…….	612..719		1086767..1086874
	exon 9	….ATATTCCAGCTGCAT………………….CCATTTGCCTGTTGTG….....	720..>775		1092041..1092096		The transcripts were derived by direct sequencing from mouse testis cDNA. The genomic coordinates used for the transcript record were based on alignment to Pirmy SV 94. Consensus splice signal sequences AG/GT are present at all the intron/exon junctions.
			<6..37, 38..72, 73..139, 140..173, 174..228, 229..354, 355..611, 612..719, 720..>775
			1051897..1051928, 1064935..1064969, 1072504..1072570, 1073210..1073244, 1080570..1080623, 1082443..1082570, 1085791..1086063, 1086767..1086874, 1092041..1092096
67	precursor RNA gb|FJ541169.1|		<1..>531	NT_166343.2	1051897..1092112		Alternatively Spliced
	exon 1	…. GAAGGTGGAGGAC …………………..TGAACAGGTCAGGGC……	<1..32		1051897..1051928
	exon 2	….TCTTCAGAGAGATG…………………..ATCTGGAGGTATGTGT……	33..67		1064935..1064969
	exon 3	….TCAATACAGTAAAG…………………..GACATGGGGTAATATT……	68..134		1072504..1072570
	exon 4	….TCTTCACAGAGATG…………………..ATCTGGAGGTATGTAT……	135..169		1073210..1073244
	exon 5	….ATTCTCTAGGTCTTT…………………..CTCTTGGAGGTGTGAG…..	170..223		1080570..1080623
	exon 6	….TATCCGCAGATGTGT…………………TACACAGGGTATGTAT…	224..351		1082443..1082570
	exon 7	….TATATTCCAGCTGCA……………..….TTGCCTGTTGTGCTTCA….	352..459		1086767..1086874
	exon 8	….TATATTCCAGCTGC………………...... GTTGCTTCAGGAGAA….	460..>531		1092041..1092112		The transcripts were derived by direct sequencing from mouse testis cDNA. The genomic coordinates used for the transcript record were based on alignment to Pirmy SV 95. Consensus splice signal sequences AG/GT are present at all the intron/exon junctions.
			<1..32, 33..67, 68..134, 135..169, 170..223, 224..351, 352..459, 460..>531
			1051897..1051928, 1064935..1064969, 1072504..1072570, 1073210..1073244, 1080570..1080623, 1082443..1082570, 1086767..1086874, 1092041..1092112
68	precursor RNA gb|FJ541170.1|		<1..>422	NT_166343.2	1051897..1092111		Alternatively Spliced
	exon 1	…. GAAGGTGGAGGAC……………….…..TGAACAGGTCAGGGC…..	<1..32		1051897..1051928
	exon 2	….TCTTCAGAGAGATG…………………...ATCTGGAGGTATGTG…..	33..67		1064935..1064969
	exon 3	….TCAATACAGTAAAG…………………...GACATGGGGTAATAT…..	68..134		1072504..1072570
	exon 4	….TCTTCACAGAGATG…………………...ATCTGGAGGTATGTA…...	135..169		1073210..1073244
	exon 5	….ATTCTCTAGGTCTTT……………….…..CTCTTGGAGGTGTGA…..	170..223		1080570..1080623
	exon 6	….CTCCTCCAGGGGTTT………………….AAATGCTGGTAAGAG….	224..351		1082443..1082570
	exon 7	….TATATTCCAGCTGCC…………………. GTTGCTTCAGGAGAA…..	352..>422		1092041..1092111		The transcripts were derived by direct sequencing from mouse testis cDNA. The genomic coordinates used for the transcript record were based on alignment to Pirmy SV 96. Consensus splice signal sequences AG/GT are present at all the intron/exon junctions.
			<1..32, 33..67, 68..134, 135..169, 170..223, 224..351, 352..>422
			1051897..1051928, 1064935..1064969, 1072504..1072570, 1073210..1073244, 1080570..1080623, 1082443..1082570, 1092041..1092111
69	precursor RNA gb|FJ541171.1|		<1..>403	NT_166343.2	1051897..1092112		Alternatively Spliced
	exon 1	…. GAAGGTGGAGGAC …………………..TGAACAGGTCAGGG……	<1..32		1051897..1051928
	exon 2	….TCTTCAGAGAGATG…………………..ATCTGGAGGTATGTG……	33..67		1064935..1064969
	exon 3	….TCAATACAGTAAAG…………………..GACATGGGGTAATAT……	68..134		1072504..1072570
	exon 4	….TCTTCACAGAGATG…………………..ATCTGGAGGTATGTA……	135..169		1073210..1073244
	exon 5	….ATTCTCTAGGTCTTT…………………..TCTTGGAGGTGTGAG…..	170..223		1080570..1080623
	exon 6	….TATCCGCAGATGTGT………………….TACACAGGGTATGTA…….	224..331		1086767..1086874
	exon 7	….ATATTCCAGCTGCAT…………………..GTTGCTTCAGGAGAA……..	332..>403		1092041..1092112		The transcripts were derived by direct sequencing from mouse testis cDNA. The genomic coordinates used for the transcript record were based on alignment to Pirmy SV 97. Consensus splice signal sequences AG/GT are present at all the intron/exon junctions.
			<1..32, 33..67, 68..134, 135..169, 170..223, 224..331, 332..>403
			1051897..1051928, 1064935..1064969, 1072504..1072570, 1073210..1073244, 1080570..1080623, 1086767..1086874, 1092041..1092112
70	precursor RNA gb|FJ541172.1|		<1..>295	NT_166343.2	1051897..1092112		Alternatively Spliced
	exon 1	…. GAAGGTGGAGGAC……………………TTGAACAGGTCAGGC…..	<1..32		1051897..1051928
	exon 2	….TCTTCACAGAGATG……………………ATCTGGAGGTATGTG…...	33..67		1064935..1064969
	exon 3	….TCAATACAGTAAAG……………………GACATGGGGTAATAT…...	68..134		1072504..1072570
	exon 4	….TCTTCACAGAGATG……………………ATCTGGAGGTATGTA……	135..169		1073210..1073244
	exon 5	….ATTCTCTAGGTCTTT………….……….TCTTGGAGGTGTGAG……	170..223		1080570..1080623
	exon 6	….TATATTCAGCTGCAT…………………..GTTGCTTCAGGAGAA……..	224..>295		1092041..1092112		The transcripts were derived by direct sequencing from mouse testis cDNA. The genomic coordinates used for the transcript record were based on alignment to Pirmy SV 98. Consensus splice signal sequences AG/GT are present at all the intron/exon junctions.
			<1..32, 33..67, 68..134, 135..169, 170..223, 224..>295
			1051897..1051928, 1064935..1064969, 1072504..1072570, 1073210..1073244, 1080570..1080623, 1092041..1092112
71	precursor RNA gb|FJ541173.1|		<1..>474	NT_166343.2	1051897..1092099		Alternatively Spliced
	exon 1	…. GAAGGTGGAGGACC…………………...TGAACAGGTCAGGGG…..	<6..37		1051897..1051928
	exon 2	….CTTCACAGAGATGAA…………………..TCTGGAGGTATGTGT…..	38..72		1064935..1064969
	exon 3	….CAATACAGTAAAGAA…………………..ACATGGGGTAATATT…..	73..139		1072504..1072570
	exon 4	….TCTTCACAGAGATGA…………………..TCTGGAGGTATGTAT…..	140..174		1073210..1073244
	exon 5	….CTCCTCCAGGGGTTT………..………….AATGCTGGTAAGAGA…..	175..302		1082443..1082570
	exon 6	….TATCCGCAGATGTGT…………………..ACACAGGGTATGTAT….	303..410		1086767..1086874
	exon 7	….ATATTCCAGCTGCAT…………………..CCATTTGCCTGTTGTG…...	411..>469		1092041..1092099		The transcripts were derived by direct sequencing from mouse testis cDNA. The genomic coordinates used for the transcript record were based on alignment to Pirmy SV 99. Consensus splice signal sequences AG/GT are present at all the intron/exon junctions.
			<6..37, 38..72, 73..139, 140..174, 175..302, 303..410, 411..>469
			1051897..1051928, 1064935..1064969, 1072504..1072570, 1073210..1073244, 1082443..1082570, 1086767..1086874, 1092041..1092099
72	precursor RNA gb|FJ541174.1|		<1..>349	NT_166343.2	1051897..1092112		Alternatively Spliced
	exon 1	….GAAGGTGGAGGAC…………….……..GAACAGGTCAGGGC……	<1..32		1051897..1051928
	exon 2	….CTTCACAGAGATGA…………………..TCTGGAGGTATGTGT……	33..67		1064935..1064969
	exon 3	….CAATACAGTAAAGA…………………..ACATGGGGTAATATT……	68..134		1072504..1072570
	exon 4	….CTTCACAGAGATGA…………………..TTTGGAGGTATGTAT……	135..169		1073210..1073244
	exon 5	….ATCCGCAGATGTGT…………………..ACACAGGGTATGTAT……	170..277		1086767..1086874
	exon 6	….TATTCCAGGCTGCA…………………...GTTGCTTCAGGAGAA……	278..>349		1092041..1092112		The transcripts were derived by direct sequencing from mouse testis cDNA. The genomic coordinates used for the transcript record were based on alignment to Pirmy SV 100. Consensus splice signal sequences AG/GT are present at all the intron/exon junctions.
			<1..32, 33..67, 68..134, 135..169, 170..277, 278..>349
			1051897..1051928, 1064935..1064969, 1072504..1072570, 1073210..1073244, 1086767..1086874, 1092041..1092112
73	precursor RNA gb|FJ541175.1|		<1..>239	NT_166343.2	1051897..1092099		Alternatively Spliced
	exon 1	…..GAAGGTGGAGGAC…………..……….TGAACAGGTCAGGG……	<6..37		1051897..1051928
	exon 2	….CTTCACAGAGATGA…………………..CTGGAGGTATGTGT…….	38..72		1064935..1064969
	exon 3	….CAATACAGTAAAGA…………………..CATGGGGTAATATT…….	73..139		1072504..1072570
	exon 4	….CTTCACAGAGATGA…………………..CATGGGGTATGTAT……..	140..174		1073210..1073244
	exon 5	….TATTCCAGCTGCAT………..………….CCATTTGCCTGTTGT……..	175..>233		1092041..1092099		The transcripts were derived by direct sequencing from mouse testis cDNA. The genomic coordinates used for the transcript record were based on alignment to Pirmy SV 101. Consensus splice signal sequences AG/GT are present at all the intron/exon junctions.
			<6..37, 38..72, 73..139, 140..174, 175..>233
			1051897..1051928, 1064935..1064969, 1072504..1072570, 1073210..1073244, 1092041..1092099
74	precursor RNA gb|FJ541176.1|		<1..>893	NT_166343.2	1051897..1092112		Alternatively Spliced
	exon 1	….GAAGGTGGAGGAC……..………..……GAACAGGTCAGGGC……	<2..33		1051897..1051928
	exon 2	….CTTCACAGAGATGA………………….TCTGGAGGTATGTGT…..	34..68		1064935..1064969
	exon 3	….CTTTATAGATTATC…………..………GTTGCTTCAGGAGAA…..	69..>893		1091288..1092112		The transcripts were derived by direct sequencing from mouse testis cDNA. The genomic coordinates used for the transcript record were based on alignment to Pirmy SV 102. Consensus splice signal sequences AG/GT are present at all the intron/exon junctions.
			<2..33, 34..68, 69..>893
			1051897..1051928, 1064935..1064969, 1091288..1092112
74	precursor RNA gb|FJ541177.1|		<1..>504	NT_166343.2	1051897..1092112		Alternatively Spliced
	exon 1	….GAAGGTGGAGGAC...……………….GAACAGGTCAGGGC……	<1..32		1051897..1051928
	exon 2	….CAATACAGTAAAGA………………..CATGGGGTAATATT…….	33..99		1072504..1072570
	exon 3	….CTTCACAGAGATGA………………..TCTGGAGGTATGTAT……	100..134		1073210..1073244
	exon 4	…..TTCTCTAGGTCTTTT……………….AACAAGGTATAGGA…….	135..304		1080570..1080739	ORF 1(223..477)
	exon 5	…..TCCTCCAGGGGTTT……....................ATGCTGGTAAGAGA…….	305..432		1082443..1082570
	exon 6	….TATTCCAGCTGCAT…………………GTTGCTTCAGGAGAA……	433..>504		1092041..1092112		The transcripts were derived by direct sequencing from mouse testis cDNA. The genomic coordinates used for the transcript record were based on alignment to Pirmy SV 103. Consensus splice signal sequences AG/GT are present at all the intron/exon junctions.
			<1..32, 33..99, 100..134, 135..304, 305..432, 433..>504
			1051897..1051928, 1072504..1072570, 1073210..1073244, 1080570..1080739, 1082443..1082570, 1092041..1092112
76	precursor RNA gb|FJ541178.1|		<1..>609	NT_166343.2	1051897..1092099		Alternatively Spliced
	exon 1	….GAAGGTGGAGGAC………………...GAACAGGTCAGGG……..	<6..37		1051897..1051928
	exon 2	….CAATACAGTAAAGA……………....ATGGGGGTAATAT……..	38..104		1072504..1072570
	exon 3	….CTTCACAGAGATGA……………….ATGGAGGTATGAA…….	105..139		1073210..1073244
	exon 4	….TTCTCTAGGTCTTTT……………….AACAAGGTATAGG…….	140..309		1080570..1080739
	exon 5	….TCCTCCAGGGGTTT………………..ATGCTGGTAAGAG…….	310..437		1082443..1082570
	exon 6	….ATCCGCAGATGTGT……………….CACAGGGTATGTAT……	438..545		1086767.. 1086874
	exon 7	….TATTCCAGCTGCAT……………….CCATTTGCCTGTTGT…….	546..>604		1092041..1092099		The transcripts were derived by direct sequencing from mouse testis cDNA. The genomic coordinates used for the transcript record were based on alignment to Pirmy SV 104. Consensus splice signal sequences AG/GT are present at all the intron/exon junctions.
			<6..37, 38..104, 105..139, 140..309, 310..437, 438..545, 546..>604
			1051897..1051928, 1072504..1072570, 1073210..1073244, 1080570..1080739, 1082443..1082570, 1086767.. 1086874, 1092041..1092099
77	precursor RNA gb|FJ541179.1|		<1..>485	NT_166343.2	1051897..1092112		Alternatively Spliced
	exon 1	…. GAAGGTGGAGGACC……………..GAACAGGTCAGGGC…..	<1..32		1051897..1051928
	exon 2	….CAATACAGTAAAGA……………..CATGGGGTAATATT……	33..99		1072504..1072570
	exon 3	….CTTCACAGAGATGA……………..CTGGAGGTATGTAT……	100..134		1073210..1073244
	exon 4	….TTCTCTAGGTCTTTT……………..AAACAGGTATAGGA……	135..304		1080570..1080739
	exon 5	….ATCCGCAGATGTGT……………...CACAGGGTATGTAT…….	305..412		1086767.. 1086874
	exon 6	….TATTCCAGCTGCAT………………GTTGCTTCAGGAGA…….	413..>484		1092041..1092112		The transcripts were derived by direct sequencing from mouse testis cDNA. The genomic coordinates used for the transcript record were based on alignment to Pirmy SV 105. Consensus splice signal sequences AG/GT are present at all the intron/exon junctions.
			<1..32, 33..99, 100..134, 135..304, 305..412, 413..>484
			1051897..1051928, 1072504..1072570, 1073210..1073244, 1080570..1080739, 1086767.. 1086874, 1092041..1092112
78	precursor RNA gb|FJ541180.1|		<1..>368	NT_166343.2	1051897..1092112		Alternatively Spliced
	exon 1	….GAAGGTGGAGGACC……………GAACAGGTCAGGGC…..	<1..32		1051897..1051928
	exon 2	….TCAATAAGTAAAGA…………….CATGGGGTAATATT…..	33..99		1072504..1072570
	exon 3	….CTTCACAGAGATGA…………….CTGGAGGTATGTAT…..	100..134		1073210..1073244
	exon 4	….TTCTCTAGGTCTTTT…………….TTGGAGGTGTGAGT……	135..188		1080570..1080625
	exon 5	….ATCCGCAGATGTGT…………….CACAGGGTATGTAT…..	189..296		1086767..1086874
	exon 6	….TATTCCAGCTGCAT……………..TGTGCTTCAGGAGA…….	297..>368		1092041..1092112		The transcripts were derived by direct sequencing from mouse testis cDNA. The genomic coordinates used for the transcript record were based on alignment to Pirmy SV 106. Consensus splice signal sequences AG/GT are present at all the intron/exon junctions.
			<1..32, 33..99, 100..134, 135..188, 189..296, 297..>368
			1051897..1051928, 1072504..1072570, 1073210..1073244, 1080570..1080625, 1086767..1086874, 1092041..1092112
79	precursor RNA gb|FJ541181.1|		<1..>205	NT_166343.2	1051897..1092111		Alternatively Spliced
	exon 1	….GAAGGTGGAGGACC…………….GAACAGGTCAGGG…….	<1..32		1051897..1051928
	exon 2	….CAATACAGTAAAGA…………….GGAGATGTAATATT……	33..99		1072504..1072570
	exon 3	….CTTCACAGAGATGA……………..CTGGAGGTATGTAT……	100..134		1073210..1073244
	exon 4	….TATTACAGCTGCAT…...………….TGTGCTTCAGGAGA……	135..>205		1092041..1092111		The transcripts were derived by direct sequencing from mouse testis cDNA. The genomic coordinates used for the transcript record were based on alignment to Pirmy SV 107. Consensus splice signal sequences AG/GT are present at all the intron/exon junctions.
			<1..32, 33..99, 100..134, 135..>205
			1051897..1051928, 1072504..1072570, 1073210..1073244, 1092041..1092111
80	precursor RNA gb |DQ907162.1|		<..>1374	NT_166343.2	1051711..1092308		Alternatively Spliced
	exon 1	….AAGCACAGAAGGGTG……………GAACAGGTCAGGG…….	<2..219		1051711..1051928
	exon 2	….CTAAGAAGACTACTG…………….CGGAAGGTATAGC……..	220..351		1053105..1053236
	exon 3	….CAATACAGTAAAGAG……………TATGGGGTAACATT……	352..418		1064329..1064395
	exon 4	….CTTCACAGAGATGAA…………….CTGGAGGTATGTGT…...	419..453		1064935..1064969
	exon 5	….CAATACAGTAAAGAA…………….CATGGGGTAATATT……	454..520		1072504..1072570
	exon 6	….TTTGCCAGTTCAATAG……………TTTCAAGGTCAGAT……	521..597		1072698..1072774
	exon 7	….CTTCACAGAGATGAA…………….TCTGGAGGTATGTA……	598..632		1073210..1073244
	exon 8	….TTCTCTAGGTCTTTTC……………..CTTGGAGGTGTGAG……	633..686		1080570..1080623
	exon 9	….TCCTCCAGGGGTTTG……………...AATGCTGGTAAGAG……	687..814		1082443..1082570
	exon 10	….TGCCAAAGGATCCTG……………..GCCCAAGGTAATGC……	815..934		1082656..1082775
	exon 11	….CTTTATAGATTATCTG……………..TTATTCTGGTACTTA…....	935..1106		1091288..1091459
	exon 12	….TATTCCAGCTGCATCA…………….TATAAAGAGATTAC……	1107..>1374		1092041..1092308		The transcripts were derived by direct sequencing from mouse testis cDNA. The genomic coordinates used for the transcript record were based on alignment to Pirmy. Consensus splice signal sequences AG/GT are present at all the intron/exon junctions.
			<2..219, 220..351, 352..418, 419..453, 454..520, 521..597, 598..632, 633..686, 687..814, 815..934, 935..1106, 1107..>1374
			1051711..1051928, 1053105..1053236, 1064329..1064395, 1064935..1064969, 1072504..1072570, 1072698..1072774, 1073210..1073244, 1080570..1080623, 1082443..1082570, 1082656..1082775, 1091288..1091459, 1092041..1092308
