# Supplementary material for: Y chromosomal noncoding RNAs regulate autosomal gene expression via piRNAs in mouse testis
Source: BMC Biol. 2021 Sep 9;19:198. doi: 10.1186/s12915-021-01125-x (PMC8428117; doi:10.1186/s12915-021-01125-x)
Supplement: Supplementary file 7 — Additional file 7: qPCR raw data relating to Figure S4. Excel sheet showing the Ct values from qPCR and the calculations for estimation of copy number of Pirmy and Pirmy-like RNAs in XYRIII and XYRIIIqdel genomes. [file 12915_2021_1125_MOESM7_ESM.xlsx]

## Sheet: Pirmy Exon 7
		In qPCR, for each sample 3 technical replicates were performed
		Cp values for GAPDH						Cp values for Pirmy exon 7
			Replicate 1	Replicate 2	Replicate 3	Mean			Replicate 1	Replicate 2	Replicate 3	Mean
		XYRIII sample 1	18.15	18.98	18.565	18.565		XYRIII sample 1	18.3	18.32	18.34	18.32
		XYRIII sample 2	19.87	19.73	19.8	19.8		XYRIII sample 2	19.83	19.87	19.85	19.85
		XYRIII sample 3	20.25	19.73	20.22	20.0667		XYRIII sample 3	18.69	18.69	18.69	18.69
		XYRIII sample 4	20.93	20.92	20.925	20.925		XYRIII sample 4	19.02	19.13	19.32	19.1567
		XYRIIIqdel sample 1	19.02	18.95	18.985	18.985		XYRIIIqdel sample 1	19.79	19.79	19.75	19.7767
		XYRIIIqdel sample 2	19.88	19.8	19.84	19.84		XYRIIIqdel sample 2	19.61	20.24	19.925	19.925
		XYRIIIqdel sample 3	19.91	19.9	19.905	19.905		XYRIIIqdel sample 3	20.81	20.74	20.775	20.775
		XYRIIIqdel sample 4	21.23	20.68	20.955	20.955		XYRIIIqdel sample 4	20.73	20.82	20.775	20.775
			GAPDH Cp	Pirmy exon 7 Cp	ΔCt	ΔΔCt = ΔCt (XYRIIIqdel) - ΔCt (XYRIII)	Exp ratio = 2^ (-ΔΔCt)
		XYRIII sample 1	18.565	18.32	-0.245		1
		XYRIII sample 2	19.8	19.85	0.05		1
		XYRIII sample 3	20.0667	18.69	-1.37667		1
		XYRIII sample 4	20.925	19.1567	-1.76833		1
		XYRIIIqdel sample 1	18.985	19.7767	0.791667	1.03667	0.489
		XYRIIIqdel sample 2	19.84	19.925	0.085	0.035	0.976
		XYRIIIqdel sample 3	19.905	20.775	0.87	2.24667	0.21
		XYRIIIqdel sample 4	20.955	20.775	-0.18	1.58833	0.334
						Mean	0.344333
						SD	0.139787
						SEM	0.0807059
		Statistical analysis was performed using an unpaired t-test and the significance level is represented as ** P < 0.01
