# Supplementary material for: Y chromosomal noncoding RNAs regulate autosomal gene expression via piRNAs in mouse testis
Source: BMC Biol. 2021 Sep 9;19:198. doi: 10.1186/s12915-021-01125-x (PMC8428117; doi:10.1186/s12915-021-01125-x)
Supplement: Supplementary file 12 — Additional file 12: Raw data relating to Figure S5C. Excel sheet showing the Ct values from qPCR and the calculations for transcript expression levels in testes from XYRIII and XYRIIIqdel mice. [file 12915_2021_1125_MOESM12_ESM.xlsx]

## Sheet: Sheet1
		LightCycler 480 (Roche) was used for performing qPCR. The instrument has an inbuilt software to compute the normalised ratio (Fold change)
		Each experiment result was computed from 6 biological replicates (pooled) and 3 technical replicates
		Control sample: XYRIII
		Test sample: XYRIIIqdel
		Reference gene: Gapdh
		The normalised ratio (fold change) for each gene in XYRIIIqdel is calculted in relation to the XYRIII
		Target genes	Experiment 1	Experiment 2	Experiment 3	Mean	SD	SEM
		RIKEN cDNA 1700001L19 Q9DARO (A)	1.9	1.37	0.966	1.412	0.468414	0.270439
		Sdf2l1 (B)	1.58	1.808	1.54	1.64267	0.144573	0.0834692
		Mast (C)	1.53	1.669	1.15	1.44967	0.268664	0.155113
		Calr (D1)	3.5	2.305	2.8	2.86833	0.600423	0.346655
		Spink 2 Variant 2 (D2)	1.33	1.629	1.753	1.57067	0.21745	0.125545
		Spink 2 Variant 3 Q8BMY7 (D3)	0.8843	1.236	0.716	0.945433	0.265336	0.153192
			XYRIII	XYRIIIqdel		SEM	P value
		RIKEN cDNA 1700001L19 Q9DARO (A)	1	1.412		0.270439	0.1978	ns
		Sdf2l1 (B)	1	1.64267		0.0834692	0.0017	**
		Mast (C)	1	1.44967		0.155113	0.0437	*
		Calr (D1)	1	2.535		0.346655	0.0057	**
		Spink 2 Variant 2 (D2)	1	1.57067		0.125545	0.0106	*
		Spink 2 Variant 3 Q8BMY7 (D3)	1	0.945433		0.153192	0.7727	ns
		Statistical analysis was performed using an unpaired t-test
		** P < 0.01; * P < 0.05; ns - Non-significant
