# Supplementary material for: Y chromosomal noncoding RNAs regulate autosomal gene expression via piRNAs in mouse testis
Source: BMC Biol. 2021 Sep 9;19:198. doi: 10.1186/s12915-021-01125-x (PMC8428117; doi:10.1186/s12915-021-01125-x)
Supplement: Supplementary file 15 — Additional file 15: Raw data relating to Figure 6H. Sheets 1 and 2 contain the raw data for SOD and PLA2G12B along with the corresponding control used; Sheet 3 shows the computations for drawing the graph. [file 12915_2021_1125_MOESM15_ESM.xlsx]

## Sheet: SOD
												Experiment 1											Experiment 2											Experiment 3
			replicate 1			replicate 2			replicate 3					replicate 1			replicate 2			replicate 3					replicate 1			replicate 2			replicate 3
		Luciferase	B-gal	L/B	Luciferase	B-gal	L/B	Luciferase	B-gal	L/B	AVG	Relative Luciferase units	Luciferase	B-gal	L/B	Luciferase	B-gal	L/B	Luciferase	B-gal	L/B	AVG	Relative Luciferase units	Luciferase	B-gal	L/B	Luciferase	B-gal	L/B	Luciferase	B-gal	L/B	AVG	Relative Luciferase units
untransfected		90	0.042	90	50	0.04	50	110	0.041	110	83.3333		200	0.04	200	140	0.041	140	130	0.047	130	156.667		86	0.04	86	59	0.04	59	87	0.041	87	77.3333
No UTR		27690	0.211	131232	19420	0.19	102210	75700	0.339	223303	152248	100	119100	0.434	274423	25590	0.181	141381	100560	0.457	220043	211949	100	38068	0.28	135957	11299	0.173	65312	64043	0.523	122453	107907	100
SOD UTR		7370	0.191	38586	6930	0.19	36473	7210	0.189	38148	37735.7	24	19850	0.179	110893	17430	0.183	95245	26920	0.181	148729	118289	55	16212	0.276	58739	14820	0.288	51458	13348	0.282	47333	52510	48
SOD UTR + LNA5 nm		5250	0.193	27202	3560	0.19	18736	4660	0.187	24919	23619	15	11810	0.184	64184	10400	0.179	58100	14610	0.179	81620	67968	32	7096	0.28	25342	6153	0.281	21896	4849	0.273	17761	21666.3	20
SOD UTR + LNA10 nm		3300	0.191	17277	2320	0.19	12210	3360	0.185	18162	15883	10	7380	0.184	40108	6710	0.181	37071	9650	0.177	54519	43899.3	20	3879	0.278	13953	3306	0.275	12021	2452	0.276	8884	11619.3	10
SOD UTR + LNA20 nm		2150	0.194	11082	1640	0.197	8324	2240	0.189	11851	10419	6	4340	0.185	23459	4430	0.178	24887	4920	0.179	27486	25277.3	11	1465	0.28	5232	1168	0.277	4216	1084	0.276	3927	4458.33	4
mmcdc2 UTR		21080	0.193	109222	24230	0.2	121150	51270	0.428	119789	116720	76	21910	0.184	119076	5330	0.103	51747	20370	0.179	113798	94873.7	44	8303	0.272	30525	11679	0.268	43578	22494	0.509	44192	39431.7	36
mmcdc2l1 UTR + LNA5 nm		25060	0.194	129175	26360	0.194	135876	59470	0.404	147202	137418	90	24190	0.185	130756	5760	0.108	53333	19400	0.177	109604	97897.7	46	10758	0.28	38421	13084	0.27	48459	20547	0.554	37088	41322.7	38
mmcdc2l1 UTR + LNA10 nm		22560	0.195	115692	26040	0.199	130854	56790	0.449	126481	124342	81	22350	0.188	118882	6470	0.108	59907	21530	0.178	120955	99914.7	47	10318	0.283	36459	12129	0.281	43163	21652	0.618	35035	38219	35
mmcdc2l1 UTR + LNA20 nm		25900	0.201	128855	25190	0.203	124088	61200	0.412	148543	133829	87	21540	0.185	116432	6500	0.117	55555	17550	0.177	99152	90379.7	42	12853	0.269	47780	11684	0.279	41878	21767	0.554	39290	42982.7	39

## Sheet: PLA2G12B 
											Experiment 1											Experiment 2											Experiment 3
		replicate 1			replicate 2			replicate 3					replicate 1			replicate 2			replicate 3					replicate 1			replicate 2			replicate 3
	Luciferase	B-gal	L/B	Luciferase	B-gal	L/B	Luciferase	B-gal	L/B	AVG	Relative Luciferase units	Luciferase	B-gal	L/B	Luciferase	B-gal	L/B	Luciferase	B-gal	L/B	AVG	Relative Luciferase units	Luciferase	B-gal	L/B	Luciferase	B-gal	L/B	Luciferase	B-gal	L/B	AVG	Relative Luciferase units
untransfected	57	0.041	57	65	0.041	65	59	0.041	59	60.3333		53	0.042	53	61	0.041	61	102	0.042	102	72		82	0.042	82	63	0.042	63	65	0.042	63	69.3333
No UTR	14638	0.451	32456	5724	0.219	26136	9321	0.438	21280	26624	100	5484	0.437	12549	71692	0.855	83850	116789	1.053	110910	69103	100	18080	0.44	41090	4363	0.134	32559	10736	0.448	23964	32537.7	100
PLA2G12B UTR	2186	0.149	14671	1302	0.141	9234	2814	0.137	20540	14815	55	2254	0.141	15985	10759	0.245	43914	34356	0.623	55146	38348.3	55	2656	0.132	20121	3828	0.139	27539	2426	0.144	16847	21502.3	66
PLA2G12B UTR + LNA5 nm	1061	0.147	7217	950	0.142	6690	1349	0.139	9705	7870.67	29	1097	0.136	8066	4935	0.235	21000	22611	0.646	35001	21355.7	30	1193	0.138	8644	1854	0.141	13148	1055	0.136	7757	9849.67	30
PLA2G12B UTR + LNA10 nm	520	0.147	3537	387	0.141	2744	684	0.141	4851	3710.67	13	579	0.142	4077	2461	0.235	10472	11370	0.642	17710	10753	15	635	0.141	4503	806	0.135	5970	710	0.144	4930	5134.33	15
PLA2G12B UTR + LNA20 nm	311	0.146	2130	244	0.137	1781	287	0.145	1979	1963.33	7	254	0.144	1763	949	0.241	3937	4264	0.646	6600	4100	5	336	0.137	2452	403	0.143	2818	413	0.142	2908	2726	8
mmcdc2 UTR	12530	0.435	28804	10450	0.437	23913	6378	0.431	14798	22505	84	36387	0.649	56066	70136	0.85	82512	100417	1.063	94465	77681	112	17826	0.44	40513	7396	0.447	16545	14450	0.44	32840	29966	92
mmcdc2l1 UTR + LNA5 nm	12058	0.431	27976	9742	0.428	22761	7585	0.429	17680	22805.7	85	38299	0.641	59748	101767	0.834	122022	125383	1.058	118509	100093	144	21402	0.445	48094	9723	0.417	23316	14885	0.477	31205	34205	105
mmcdc2l1 UTR + LNA10 nm	10876	0.246	44211	9760	0.439	22232	5608	0.249	22522	29655	111	44074	0.641	68758	88089	0.851	103512	128365	1.06	121099	97789.7	141	22993	0.428	53721	9105	0.43	21174	13974	0.456	30644	35179.7	108
mmcdc2l1 UTR + LNA20 nm	11688	0.219	53369	9835	0.443	22200	7375	0.435	16954	30841	115	42298	0.633	66821	104154	0.857	121533	122389	1.098	111465	99939.7	144	16597	0.437	37979	9428	0.478	19723	12999	0.259	50189	35963.7	110
																																			`

## Sheet: final calculation
		Relative Luciferase Units
		Experiment 1	Experiment 2	Experiment 3	Mean	SD	SEM					Compiled Mean values
	SOD											antoagopir SOD	antagopir PLA2G12B
	UTR	24	55.8	48	42.6	16.57	9.569				no UTR	100	100
	UTR + LNA5 nm	15	32.1	20	22.37	8.792	5.076				UTR	42.6	58.67
	UTR + LNA10 nm	10	20.7	10	13.57	6.178	3.567				UTR + LNA5 nm	22.37	29.67
	UTR + LNA20 nm	6	11.9	4	7.3	4.107	2.371				UTR + LNA10 nm	13.57	14.33
											UTR + LNA20 nm	7.3	6.667
	mmcdc2l1
	UTR	76	44.8	36	52.27	21.02	12.14					mmcdc2l1
	UTR + LNA5 nm	90	46.2	38	58.07	27.96	16.14				UTR	52.27	96
	UTR + LNA10 nm	81	47	35	54.33	23.86	13.78				UTR + LNA5 nm	58.07	111.3
	UTR + LNA20 nm	87	42.6	39	56.2	26.73	15.44				UTR + LNA10 nm	54.33	120
											UTR + LNA20 nm	56.2	123
	PLA2G12B											Compiled SEM values
	UTR	55	55	66	58.67	6.351	3.667					antoagopir SOD	antagopir PLA2G12B
	UTR + LNA5 nm	29	30	30	29.67	0.5774	0.3333				no UTR	100	100
	UTR + LNA10 nm	13	15	15	14.33	1.155	0.6667				UTR	9.569	6.351
	UTR + LNA20 nm	7	5	8	6.667	1.528	0.8819				UTR + LNA5 nm	5.076	0.5774
											UTR + LNA10 nm	3.567	1.155
	mmcdc2l1										UTR + LNA20 nm	2.371	1.528
	UTR	84	112	92	96	14.42	8.327
	UTR + LNA5 nm	85	144	105	111.3	30.01	17.32					mmcdc2l1
	UTR + LNA10 nm	111	141	108	120	18.25	10.54				UTR	12.14	14.42
	UTR + LNA20 nm	115	144	110	123	18.36	10.6				UTR + LNA5 nm	16.14	30.01
											UTR + LNA10 nm	13.78	18.25
											UTR + LNA20 nm	15.44	18.36
