# Supplementary material for: Y chromosomal noncoding RNAs regulate autosomal gene expression via piRNAs in mouse testis
Source: BMC Biol. 2021 Sep 9;19:198. doi: 10.1186/s12915-021-01125-x (PMC8428117; doi:10.1186/s12915-021-01125-x)
Supplement: Supplementary file 16 — Additional file 16: Table S1. piRNA mapping to Pirmy and Pirmy-like RNAs in SRA database. Table showing piRNA sequences from Pirmy and Pirmy-like RNAs aligning to piRNAs in SRA databases (SRP000623 and SRP001701). The chromosomal localization and copy number of these piRNAs are also given in the table. [file 12915_2021_1125_MOESM16_ESM.xlsx]

## Sheet: Sheet1
Table S1. piRNA mapping to Pirmy and Pirmy-like RNAs in SRA database
SRA sequence ID	piRNA aligned sequence	piRNA length	Alignment length	SRA database	chromosome	copy number	coverage in mouse genome
SRR014229.1290834.1	TGTAAGTGCAAGAGTTTGAACAGACT	35	26	SRP000623	Y chromosome	128
SRR014229.1483791.1	TTGGACTTTGATGATGAGGACGATGAC	35	27	SRP000623	Y chromosome	97
SRR014229.372160.1	AGAGTTTTTAGGTGTGCTGTCAACCTACTCCAG	35	33	SRP000623	Y chromosome	27
SRR014229.862731.1	TATGGATGTACAGAAATTCAATGAAG	35	26	SRP000623	Y chromosome	116
SRR014230.1000258.1	ATCTCATGAGTAGGGCCTCAGAAGTCCC	32	28	SRP000623	Y chromosome	3
SRR014230.1054637.1	TGGATGTACAGAAATTCAATGAAGAA	32	26	SRP000623	Y chromosome	115
SRR014230.1073104.1	TGAAGATATGGGAGATGAAGTAGAC	32	25	SRP000623	not mapped
SRR014230.1132276.1	TATGGATGTACAGAAATTCAATGAGGAA	32	28	SRP000623	Y chromosome	24
SRR014230.115424.1	GGGCCTCAGAAGTCCCCCACCATGCCAA	32	28	SRP000623	Y chromosome	4
SRR014230.1162825.1	TAAGTGCAAGAGTTTGAACAGACTGGCT	32	28	SRP000623	Y chromosome	20
SRR014230.1191291.1	TGATGAGGACGATGACATAAAAGTT	32	25	SRP000623	Y chromosome	95
SRR014230.122406.1	AATATATGGGAGATGAAGTAGACAGT	32	26	SRP000623	not mapped
SRR014230.1248335.1	AAAGAGAAAATGGATGGAAACTTAT	32	25	SRP000623	Y chromosome	135
SRR014230.1306481.1	GTCTACCCAAGATTATACATCTTCCAA	32	27	SRP000623	Y chromosome	1
SRR014230.1353949.1	TGGAAGCAGGTAAAGAAATGCATGAGA	32	27	SRP000623	Y chromosome	30
SRR014230.1464398.1	GTAAAGAGCCCAGCATTTGATAAAA	32	25	SRP000623	Y chromosome	101
SRR014230.1646793.1	TCAGAAGTCTTATATGGATGTACAGA	32	26	SRP000623	Y chromosome	24
SRR014230.1663551.1	TGCAAAATGAACGAACGAGAGAGGAA	32	26	SRP000623	Y chromosome	30	92% COV; 100 IDEN
SRR014230.1803247.1	CCCTGGAAGCAGGTAAAGAAATGCATG	32	27	SRP000623	Y chromosome	30
SRR014230.1836282.1	TTATAAGACGCTTCACATAAAGAGAA	32	26	SRP000623	Y chromosome	135
SRR014230.191201.1	TGGATAAATCTGAAGATGACATTTAT	32	26	SRP000623	not mapped
SRR014230.1939177.1	TAGCAGAAATCAGGAAGGCCAAGGAAAT	32	28	SRP000623	Y chromosome	138
SRR014230.1969348.1	AGAGTTTTTAGGTGTGCTGTCAACCT	32	26	SRP000623	Y chromosome	27
SRR014230.2050936.1	AAGAACATCAACAACAAATTTTGTGAGC	32	28	SRP000623	Y chromosome	137
SRR014230.2093400.1	TATTCATGGAAGAGGATTGAACAGACT	32	27	SRP000623	Y chromosome	100 COPIES X; Y- 2	82COV, 100%IDEN Y; 92% COV, 96% IDEN - 1 MISMATCH - X
SRR014230.2184932.1	AGAGTTTTTAGGTGTGCTGTCAACCTAC	32	28	SRP000623	Y chromosome	27
SRR014230.231835.1	TATTCTTGGGGCCTGGGGATGTGAGG	32	26	SRP000623	Y chromosome	52
SRR014230.2516137.1	TGTGAGCAGTATATAACTACATTTCA	32	26	SRP000623	Y, X chromosomes	3 COPIES X; Y- 125
SRR014230.2558572.1	GAAATTGATGGTGATATCAAAGGAAGGT	32	28	SRP000623	Y chromosome	1
SRR014230.2668043.1	TAAGAAATTGAAGGTGATACCAAAG	32	25	SRP000623	Y chromosome	130
SRR014230.2703547.1	GACTTTGATGATGAGGACGATGACAT	32	26	SRP000623	Y chromosome	97
SRR014230.276045.1	TGTGAGCAGTATATAACTACATTTCA	32	26	SRP000623	Y, X chromosomes	3 COPIES X; Y- 125	100 COV, 100 IDEN
SRR014230.280882.1	TGATGATGAGGACGATGACATAAAAGT	32	27	SRP000623	Y chromosome	95
SRR014230.2886831.1	ATATGGATGTACAGAAATTCAATGA	32	25	SRP000623	Y chromosome	140
SRR014230.2929182.1	TACAGAAATTCAATGAAGAAAAAGAA	32	26	SRP000623	Y chromosome	112
SRR014230.328300.1	TGTAAGTGCAAGAGTTTGAACAGACT	32	26	SRP000623	Y chromosome	128
SRR014230.532074.1	TATAAGACGCTTCACATAAAGAGAAA	32	26	SRP000623	Y chromosome	136
SRR014230.592083.1	GTAAAGAGCCCAGCATTTGATAAAAAT	32	27	SRP000623	Y chromosome	99
SRR014230.681129.1	TTTCAGAAGTCTTATATGGATGTACAG	32	27	SRP000623	Y chromosome	24
SRR014230.68335.1	ATATGGATGTACAGAAATTCAATG	32	24	SRP000623	Y chromosome	140
SRR014230.822031.1	TGTGAGCAGTATATAACTACATTTCAGA	32	28	SRP000623	Y, X chromosomes	3 COPIES X; Y- 125
SRR014231.2006964.1	ATATGGATGTACAGAAATTCAATGAGGA	36	28	SRP000623	Y chromosome	24
SRR014231.2399052.1	TGGATGTACAGAAATTCAATGAAGAA	36	26	SRP000623	Y chromosome	115
SRR014231.991680.1	TAGTCAGAACCAGACCCTGGAAGCAG	36	26	SRP000623	Y chromosome	133
SRR014233.1449348.1	AGAGTTTTTAGGTGTGCTGTCAACCTACT	36	29	SRP000623	Y chromosome	27
SRR014233.178850.1	ACAGAAATTCAATGAGGAAAAAGAAAAATC	36	30	SRP000623	Y chromosome	24
SRR014233.2021680.1	TCTCACTGATGTTTGACAAGGACATCCTCTGTA	36	33	SRP000623	Y chromosome	110	93 COV, 100 IDEN
SRR014233.2057026.1	AGAGTTTTTAGGTGTGCTGTCAACCTACTC	36	30	SRP000623	Y chromosome	27
SRR014233.2623978.1	AGAGTTTTTAGGTGTGCTGTCAACCTACT	36	29	SRP000623	Y chromosome	27
SRR014233.3362322.1	TATAAGACGCTTCACATAAAGAGAAAATG	36	29	SRP000623	Y chromosome	133
SRR014233.3596402.1	AGAGTTTTTAGGTGTGCTGTCAACCTACT	36	29	SRP000623	Y chromosome	27
SRR014233.3954006.1	ATGTACAGAAATTCAATGAAGAAAAAGAA	36	29	SRP000623	Y chromosome	111
SRR014233.430863.1	TAAAAGTTTCAGAGGAGGCTCTTGCGGA	36	28	SRP000623	Y chromosome	1
SRR014233.439580.1	AGAGTTTTTAGGTGTGCTGTCAACCTACT	36	29	SRP000623	Y chromosome	27
SRR014233.962135.1	AGAGTTTTTAGGTGTGCTGTCAACCTACT	36	29	SRP000623	Y chromosome	27
SRR014234.1032767.1	TCAAAAAGAACAACAAGCATTGAAACT	36	27	SRP000623	Y chromosome	133
SRR014234.1151876.1	TAAAGAGAAAATGGATGGAAACTTA	36	25	SRP000623	Y chromosome	135
SRR014234.1411001.1	AGAGTTTTTAGGTGTGCTGTCAACCTACTCCAG	36	33	SRP000623	Y chromosome	27
SRR014234.1665589.1	AGAGTTTTTAGGTGTGCTGTCAACCT	36	26	SRP000623	Y chromosome	27
SRR014234.173724.1	CATTTCAGAAGTCTGATATGGAT	36	23	SRP000623	Y chromosome	114
SRR014234.2333512.1	TATAACTACATTTCAGAAGTCTTATATG	36	28	SRP000623	Y chromosome	24
SRR014234.509814.1	TGTGAGGAAAAGCCTCCTGATCGCAAT	36	27	SRP000623	Y chromosome	2
SRR014234.890927.1	CACAGACCTACCAAATCTTTGAAAACCCCATCA	36	33	SRP000623	Y chromosome	4
SRR014234.892016.1	AGAGTTTTTAGGTGTGCTGTCAACCT	36	26	SRP000623	Y chromosome	27
SRR014235.2776184.1	AGAGTTTTTAGGTGTGCTGTCAACCTACT	36	29	SRP000623	Y chromosome	27
SRR014235.3886776.1	AGAGTTTTTAGGTGTGCTGTCAACCTACTCCAG	36	33	SRP000623	Y chromosome	27
SRR014235.823979.1	AGAGTTTTTAGGTGTGCTGTCAACCTACT	36	29	SRP000623	Y chromosome	27
SRR014236.1123755.1	TAAATGATAATCTGCCCTGATCAGGGTT	36	28	SRP000623	Y chromosome	1
SRR014236.173529.1	TAGCAGAAATCAGGAAGGCCAA	36	22	SRP000623	Y chromosome	139
SRR014236.2202895.1	ATATGGATGTACAGAAATTCAATGA	36	25	SRP000623	Y chromosome	140
SRR014236.3669060.1	TGATATGGATGTACAGAAATTCAATGA	36	27	SRP000623	Y chromosome	115
SRR014236.973188.1	TCAAAAAGAACAACAAGCATTGAAACTG	36	28	SRP000623	Y chromosome	133
SRR033657.10194041.1	TTTCAAAGGCAGCAACCAGAAAT	36	23	SRP001701	Y, 4 chromosomes	1COPY 4; Y- 100
SRR033657.244285.1	TTATAAGACGCTTCACATAAAGAGA	36	25	SRP001701	Y chromosome	135
SRR033657.3011566.1	ATAAAAGTTTCAGAGGAGGCTCTTT	36	25	SRP001701	Y chromosome	246
SRR033657.3347270.1	CAGAAATCAGGAAGGCCAAGGAAAT	36	25	SRP001701	Y chromosome	138
SRR033657.4680387.1	TGGGAGATGAAGTAGACAGTATGTTGGAT	36	29	SRP001701	Y chromosome	125
SRR033657.5181600.1	AGATGAAGTAGACAGTATGTTGGATAAATCTGG	36	33	SRP001701	Y chromosome	5
SRR033657.5217127.1	AGGCAGTATGTTGGATAAATCTGGAGGTC	36	29	SRP001701	Y chromosome	3 COPIES X; Y- 125	96.5 COV, 100% IDEN
SRR033657.5722556.1	ACGAGAGAGGAAGAACATCAACA	36	23	SRP001701	not mapped
SRR033657.6869935.1	CTCAAGCAGAAGCAGATGAATATATGGG	36	28	SRP001701	Y chromosome	1
SRR033657.7752644.1	ATTTCAGAAGTCTTATATGGATGTACAGAAATTCA	36	35	SRP001701	Y chromosome	24
SRR033657.7771995.1	AGTTAATCGAGGTGTGACAGGGTGGGGAATCT	36	32	SRP001701	Y chromosome	223
SRR033658.10544276.1	GAGATGAAGTAGACAGTATGTTAGATAAATC	36	31	SRP001701	Y chromosome	120	100% COV, 96.8 IDEN
SRR033658.279213.1	GAGAAAATGGATGGAAACTTATGTC	36	25	SRP001701	Y chromosome	134
SRR033658.3974064.1	ATGAAGATATGGGAGATGAAGT	36	22	SRP001701	not mapped
SRR033658.4990040.1	AGGTAAAGAAATGCATGAGAAGTCCATGGAG	36	31	SRP001701	Y chromosome	24
SRR033658.7715484.1	AGAAATCAGGAAGGCCAAGGAAAT	36	24	SRP001701	Y chromosome	138
SRR033658.810961.1	CAGAAATTCAATGAGGAAAAAGAAAAATC	36	29	SRP001701	Y chromosome	24
SRR033658.8665769.1	TCAAAAAGAACAACAAGCATTGAAACTGTC	36	30	SRP001701	Y chromosome	133
SRR033659.10780965.1	GACTTTGATGATGAGGACGATGACAT	36	26	SRP001701	Y chromosome	97
SRR033659.2029147.1	AGTCCCTGCCTCTCTGCACAGG	36	22	SRP001701	Y chromosome	139
SRR033659.6326982.1	TGAGAAGAATGGCTCTTAAGAAATTG	36	26	SRP001701	Y chromosome	104
